# Supplementary material for: Trends and threshold exceedances analysis of airborne pollen concentrations in Metropolitan Santiago Chile
Source: PLoS One. 2015 May 6;10(5):e0123077. doi: 10.1371/journal.pone.0123077 (PMC4422675; doi:10.1371/journal.pone.0123077)
Supplement: S1 Dataset — (XLS) [file pone.0123077.s001.xls]

## Sheet: Info data
Attribution - You must attribute the work in the manner specified by the author or licensor (but not in any way that suggests that they endorse you or your use of the work).
Acknowledgement - "The Santiago Pollen 2009-2013 database is published with this study as Supporting Information (see the file entitled: S1 Database). If readers use the data provided with this study, please include the following acknowledgments: M.D. P. Mardonesfor of the Fundación de Aerobiología Medio Ambiente y Salud [Aerobiology, Environment and Health Foundation] for The Santiago Pollen 200…
Contact - If you are going to be using this database in a publication, please let me know (Pedro Mardones; pmardones@gmail.com and/or Manuel Leiva; manleiva@uchile.cl manleiva@me.com).
Common Name	Scientific name (Family)	Unit		Source
TREES
Abedul	Betula verrucosa (Betulaceae)	grain pollen day		Fundación de Aerobiología Medio Ambiente y Salud				http://www.fundamas.cl	http://polenes.cl
Acacia	Robinia pseudoacacia (Fabaceae)	grain pollen day		Fundación de Aerobiología Medio Ambiente y Salud				http://www.fundamas.cl	http://polenes.cl
Acacia	Acacia dealbata (Fabaceae)	grain pollen day		Fundación de Aerobiología Medio Ambiente y Salud				http://www.fundamas.cl	http://polenes.cl
Ailanthus	Ailanthus altissima (Simaroubaceae)	grain pollen day		Fundación de Aerobiología Medio Ambiente y Salud				http://www.fundamas.cl	http://polenes.cl
Arcer	Acer negundo (Aceraceae)	grain pollen day		Fundación de Aerobiología Medio Ambiente y Salud				http://www.fundamas.cl	http://polenes.cl
Chestnut	Castanea sativa (Fagaceae)	grain pollen day		Fundación de Aerobiología Medio Ambiente y Salud				http://www.fundamas.cl	http://polenes.cl
Cypress	Cupressus sempervirens (Cupressaceae)	grain pollen day		Fundación de Aerobiología Medio Ambiente y Salud				http://www.fundamas.cl	http://polenes.cl
Espadaña, totora	Typha angustifolia (Typhacea)	grain pollen day		Fundación de Aerobiología Medio Ambiente y Salud				http://www.fundamas.cl	http://polenes.cl
Eucalyptus	Eucalyptus globulus (Myrtaceae)	grain pollen day		Fundación de Aerobiología Medio Ambiente y Salud				http://www.fundamas.cl	http://polenes.cl
Fresno	Fraxinus excelsior (Oleaceae)	grain pollen day		Fundación de Aerobiología Medio Ambiente y Salud				http://www.fundamas.cl	http://polenes.cl
Hazelnut	Spanish avellano (Betulaceae)	grain pollen day		Fundación de Aerobiología Medio Ambiente y Salud				http://www.fundamas.cl	http://polenes.cl
Jacaranda	Jacaranda mimosifolia (Bignoniaceae)	grain pollen day		Fundación de Aerobiología Medio Ambiente y Salud				http://www.fundamas.cl	http://polenes.cl
Ligustrum	Ligustrum lucidum (Oleaceae)	grain pollen day		Fundación de Aerobiología Medio Ambiente y Salud				http://www.fundamas.cl	http://polenes.cl
Liquidambar	Liquidambar styraciflua (Altingiaceae)	grain pollen day		Fundación de Aerobiología Medio Ambiente y Salud				http://www.fundamas.cl	http://polenes.cl
Morus	Morus alba (Morus)	grain pollen day		Fundación de Aerobiología Medio Ambiente y Salud				http://www.fundamas.cl	http://polenes.cl
Nogal	Juglans regia (Jungladaceae)	grain pollen day		Fundación de Aerobiología Medio Ambiente y Salud				http://www.fundamas.cl	http://polenes.cl
Oak	Quercus robur (Fagaceae)	grain pollen day		Fundación de Aerobiología Medio Ambiente y Salud				http://www.fundamas.cl	http://polenes.cl
Olive	Olea europaea (Oleaceae)	grain pollen day		Fundación de Aerobiología Medio Ambiente y Salud				http://www.fundamas.cl	http://polenes.cl
Palm	Palmae (Arecaceae)	grain pollen day		Fundación de Aerobiología Medio Ambiente y Salud				http://www.fundamas.cl	http://polenes.cl
Patagua	Crinodendron patagua (Elaeocarpaceae)	grain pollen day		Fundación de Aerobiología Medio Ambiente y Salud				http://www.fundamas.cl	http://polenes.cl
pepper tree	Schinus Molle (Anacardiaceae)	grain pollen day		Fundación de Aerobiología Medio Ambiente y Salud				http://www.fundamas.cl	http://polenes.cl
Pinus	Pinus spp (Pinaceae)	grain pollen day		Fundación de Aerobiología Medio Ambiente y Salud				http://www.fundamas.cl	http://polenes.cl
Platanus hispánica	Platanus orientalis (Platanaceae)	grain pollen day		Fundación de Aerobiología Medio Ambiente y Salud				http://www.fundamas.cl	http://polenes.cl
Poplar	Populus alba (Salicaceae)	grain pollen day		Fundación de Aerobiología Medio Ambiente y Salud				http://www.fundamas.cl	http://polenes.cl
Tilia	Tilia americana (Tiliaceae)	grain pollen day		Fundación de Aerobiología Medio Ambiente y Salud				http://www.fundamas.cl	http://polenes.cl
Ulmus	Ulmus pumila (Ulmaceae)	grain pollen day		Fundación de Aerobiología Medio Ambiente y Salud				http://www.fundamas.cl	http://polenes.cl
Willow	Salix babylonica (Salicaceae)	grain pollen day		Fundación de Aerobiología Medio Ambiente y Salud				http://www.fundamas.cl	http://polenes.cl
WEEDS
Acedera	Rumex acetocela (Eriophyidae)	grain pollen day		Fundación de Aerobiología Medio Ambiente y Salud				http://www.fundamas.cl	http://polenes.cl
Ambrosia	Ambrosia elatior (Asteraceae)	grain pollen day		Fundación de Aerobiología Medio Ambiente y Salud				http://www.fundamas.cl	http://polenes.cl
Asteraceae	Compositae spp. (Compositae)	grain pollen day		Fundación de Aerobiología Medio Ambiente y Salud				http://www.fundamas.cl	http://polenes.cl
Carex	Carex hirta (Cyperaceae)	grain pollen day		Fundación de Aerobiología Medio Ambiente y Salud				http://www.fundamas.cl	http://polenes.cl
Chenopodium	Chenopodium album (Chenopodiaceae)	grain pollen day		Fundación de Aerobiología Medio Ambiente y Salud				http://www.fundamas.cl	http://polenes.cl
Colliguaja	Colliguaja odorifera (Euphorbiaceae)	grain pollen day		Fundación de Aerobiología Medio Ambiente y Salud				http://www.fundamas.cl	http://polenes.cl
Parietaria	Parietaria judaica (Urticaceae)	grain pollen day		Fundación de Aerobiología Medio Ambiente y Salud				http://www.fundamas.cl	http://polenes.cl
Plantago	Plantago lanceolata (Plantaginacea)	grain pollen day		Fundación de Aerobiología Medio Ambiente y Salud				http://www.fundamas.cl	http://polenes.cl
Umbeliferas	Umbeliferas spp. (Apiaceae)	grain pollen day		Fundación de Aerobiología Medio Ambiente y Salud				http://www.fundamas.cl	http://polenes.cl
Yuyos	Brassica napus and campestris (Brassicaceae)	grain pollen day		Fundación de Aerobiología Medio Ambiente y Salud				http://www.fundamas.cl	http://polenes.cl
GRASSES
Grasses	Poacea o gramineae (Poaceae)	grain pollen day		Fundación de Aerobiología Medio Ambiente y Salud				http://www.fundamas.cl
Meteorological Variables
Temperature	T	ºC		Sistema Nacional de Informacion de Calidad del Aire				http://sinca.mma.gob.cl	available online
Relative Humidity	RH	%		Sistema Nacional de Informacion de Calidad del Aire				http://sinca.mma.gob.cl	available online
Wind speed	ws	m/seg		Sistema Nacional de Informacion de Calidad del Aire				http://sinca.mma.gob.cl	available online
Wind direction	wd	degree		Sistema Nacional de Informacion de Calidad del Aire				http://sinca.mma.gob.cl	available online
Notes
-	Not observed

## Sheet: Pollen Santiago Chile
DATE	TREES	TREES	TREES	TREES	TREES	TREES	TREES	TREES	TREES	TREES	TREES	TREES	TREES	TREES	TREES	TREES	TREES	TREES	TREES	TREES	TREES	TREES	TREES	TREES	TREES	TREES	TREES	GRASSES	WEEDS	WEEDS	WEEDS	WEEDS	WEEDS	WEEDS	WEEDS	WEEDS	WEEDS	WEEDS	INDET		METEOROLOGICAL VARIABLES
(dd/mm/yyyy)	Ailanthus	Poplar	Arcer	Acacia d	Abedul	Chestnut	Cypress	Hazelnut	Eucalyptus	Fresno	Jacaranda	Ligustrum	Liquidambar	Morus	Nogal	Ulmus	Olive	Platanus	Pinus	Oak	Acacia p	Willow	Pepper tree	Tifa	Patagua	Tilia	Palm	Grasses	Acedera	Plantago	Asteraceae	Colliguaja	Chenopodium	Parietaria	Yuyos	Umbeliferas	Carex	Ambrosia	Indet	T	HR	ws	wd
2009-01-01	-	-	-	-	-	-	-	-	-	-	-	-	-	-	-	-	-	-	-	-	-	-	-	-	-	-	-	-	-	-	-	-	-	-	-	-	-	-	-	21.5038	53.3054	0.621734	95.3175
2009-01-02	-	-	-	-	-	-	-	-	-	-	-	-	-	-	-	-	-	-	-	-	-	-	-	-	-	-	-	-	-	-	-	-	-	-	-	-	-	-	-	23.8583	51.4521	0.671069	195.433
2009-01-03	-	-	-	-	-	-	-	-	-	-	-	-	-	-	-	-	-	-	-	-	-	-	-	-	-	-	-	-	-	-	-	-	-	-	-	-	-	-	-	24.9025	48.7467	0.735782	126.056
2009-01-04	-	-	-	-	-	-	-	-	-	-	-	-	-	-	-	-	-	-	-	-	-	-	-	-	-	-	-	-	-	-	-	-	-	-	-	-	-	-	-	22.0996	64.0592	0.515689	300.969
2009-01-05	-	-	-	-	-	10	-	-	5	-	-	2	-	-	-	-	-	-	-	-	-	-	-	2	38	-	-	28	-	2	-	-	5	-	-	-	-	-	7	24.2121	52.2817	0.206804	228.273
2009-01-06	-	-	-	-	-	5	-	-	2	-	-	-	-	-	-	-	-	-	-	-	-	-	2	-	28	-	-	5	-	-	2	-	-	-	-	-	-	-	5	23.1788	47.0275	0.476562	45.0441
2009-01-07	-	-	-	-	-	2	-	-	-	-	-	-	-	-	-	-	-	-	-	-	-	-	-	2	24	-	-	7	-	2	2	-	2	-	-	-	-	-	14	22.7887	42.4137	0.513639	317.286
2009-01-08	-	-	-	-	-	-	-	-	-	-	-	-	-	-	-	-	-	-	-	-	-	-	-	2	5	-	-	2	-	-	-	-	7	-	-	-	5	-	5	23.9862	41.5446	0.537512	341.708
2009-01-09	-	-	-	-	-	-	-	-	2	-	-	-	-	-	-	-	-	-	-	-	-	-	10	-	31	-	-	5	-	-	2	-	5	2	-	-	5	-	12	24.9242	36.1563	0.536531	118.885
2009-01-10	-	-	-	-	-	2	-	-	-	-	-	-	-	-	-	-	-	-	-	-	-	-	-	2	26	-	2	10	-	-	-	-	5	-	-	-	2	-	7	23.8958	45.1258	0.628644	117.112
2009-01-11	-	-	-	-	-	-	-	-	5	-	-	-	-	-	-	-	-	2	-	-	-	-	-	2	101	-	-	14	-	-	-	-	-	2	-	-	-	-	-	24.3963	41.5517	0.392895	195.092
2009-01-12	-	-	-	-	-	-	-	-	7	-	-	5	-	-	-	-	-	-	-	-	-	-	2	-	10	-	5	29	2	2	2	-	5	7	2	-	-	-	-	23.8546	44.5004	0.364061	222.163
2009-01-13	-	-	-	-	-	2	-	-	5	-	-	12	-	-	-	-	-	-	-	-	-	-	5	-	2	-	10	19	5	-	2	-	-	5	-	-	-	-	2	24.5263	38.4888	0.448786	112.686
2009-01-14	-	-	-	-	-	5	-	-	2	-	-	-	-	-	-	-	-	-	-	-	-	-	5	-	10	-	-	7	-	-	2	-	-	-	-	-	-	-	-	22.4054	49.2504	0.383468	194.586
2009-01-15	-	-	-	-	-	-	-	-	2	-	-	-	-	-	-	-	-	-	-	-	-	-	2	-	7	-	-	29	2	2	2	-	-	-	-	-	-	-	-	24.5888	42.1342	0.621832	3.59845
2009-01-16	-	-	-	-	-	-	-	-	5	-	-	5	-	-	-	-	-	-	-	-	-	-	-	5	17	-	5	24	-	-	-	-	-	2	-	-	-	2	5	25.2504	31.7154	0.114401	59.542
2009-01-17	-	-	-	-	-	-	-	-	-	-	-	-	-	-	2	-	-	7	-	2	-	-	-	2	7	-	10	19	5	2	-	-	2	-	-	-	-	-	-	22.7679	38.9504	0.42957	226.862
2009-01-18	-	-	-	-	-	5	-	-	-	-	-	5	-	-	-	-	-	-	-	-	-	-	-	-	2	-	10	22	-	-	2	-	5	-	-	-	-	-	-	23.6529	48.9333	0.76374	19.6119
2009-01-19	-	-	-	-	-	-	-	-	5	-	-	-	-	-	-	-	-	-	-	-	-	-	-	2	12	7	7	12	-	5	5	-	2	-	-	2	-	2	-	25.4454	38.5975	0.449207	162.284
2009-01-20	-	-	-	-	-	5	-	-	2	-	-	-	-	-	-	-	-	2	-	-	-	-	-	2	14	5	5	7	-	-	2	-	2	10	2	-	-	-	7	24.4304	42.3943	0.289972	39.8363
2009-01-21	-	-	-	-	-	-	-	-	-	-	-	-	-	-	-	-	-	5	-	-	-	-	-	-	12	-	-	10	-	-	2	-	-	-	-	-	-	-	5	24.2346	48.6492	0.124913	87.6121
2009-01-22	-	-	-	-	-	2	-	-	-	-	-	2	-	-	-	-	-	2	-	-	-	-	-	-	17	-	-	12	-	2	-	-	-	-	-	-	-	-	-	23.8212	54.1008	0.463395	297.006
2009-01-23	-	-	-	-	-	10	-	-	-	-	-	-	-	-	-	-	-	-	-	-	-	-	-	-	24	5	5	12	-	2	-	-	10	7	2	-	-	-	2	22.8725	61.3233	0.0986867	27.918
2009-01-24	-	-	-	-	-	2	-	-	2	-	-	-	-	-	-	-	-	-	-	-	-	-	-	-	12	-	-	7	-	-	5	-	7	-	-	-	-	-	-	18.635	72.9713	0.198719	156.346
2009-01-25	-	-	-	-	-	2	-	-	-	-	-	-	-	-	-	-	-	2	2	-	-	-	-	-	17	2	2	17	-	2	-	-	5	-	-	-	-	-	5	23.3542	52.8125	0.394446	177.219
2009-01-26	-	-	-	-	-	2	-	-	-	-	-	2	-	-	-	-	-	-	-	-	-	-	-	-	10	-	10	10	-	-	-	-	-	-	-	-	-	2	5	23.7525	37.8617	0.274153	15.5673
2009-01-27	-	-	2	-	-	2	-	-	12	-	-	-	-	-	-	-	-	2	-	-	-	-	-	-	-	-	14	12	-	-	2	-	7	7	-	-	-	-	2	25.8479	33.2391	0.254198	343.472
2009-01-28	-	-	-	-	-	-	-	-	-	-	-	2	-	-	-	-	-	-	2	-	-	-	2	-	7	-	14	17	5	2	-	-	2	5	-	-	-	-	5	25.0796	37.2429	0.26399	84.6561
2009-01-29	-	-	-	-	-	5	-	-	-	-	-	-	-	-	-	-	-	2	-	-	-	-	-	-	2	-	10	12	-	2	-	-	2	-	2	-	-	2	-	21.3496	61.9133	0.0769486	201.593
2009-01-30	-	-	-	-	-	2	-	-	2	-	-	-	-	-	-	-	-	-	-	-	-	-	2	2	5	-	5	10	-	-	-	-	2	-	-	-	-	-	-	22.9092	59.2204	0.278902	132.761
2009-01-31	-	-	-	-	-	-	-	-	2	-	-	2	-	-	-	-	-	-	-	-	-	-	-	-	10	-	5	19	-	-	-	-	-	-	-	-	-	12	10	23.9371	48.8225	0.221939	277.395
2009-02-01	-	-	-	-	-	2	-	-	-	-	-	2	-	-	-	-	-	-	-	-	-	-	2	-	5	-	10	7	-	2	-	-	-	-	-	2	-	-	-	22.1658	39.4963	0.202951	355.808
2009-02-02	-	-	-	-	-	-	-	-	-	-	-	2	-	-	-	-	-	5	-	-	-	-	-	-	14	-	5	22	-	-	-	-	-	-	-	-	-	-	-	20.3746	45.6288	0.166973	124.77
2009-02-03	-	-	-	-	-	-	-	-	-	-	-	2	-	-	-	-	-	-	-	-	-	-	-	-	2	-	14	10	-	2	-	-	2	5	-	-	-	-	2	23.2696	40.6737	0.1402	277.017
2009-02-04	-	-	-	-	-	-	-	-	-	-	-	2	-	-	-	-	-	2	-	-	-	-	2	-	2	-	5	5	-	-	2	-	10	-	-	-	-	2	2	23.3479	46.2079	0.428078	348.357
2009-02-05	-	-	-	-	-	-	-	-	5	-	-	-	-	-	-	-	-	2	-	-	-	-	-	2	-	-	-	10	-	-	-	-	-	-	-	-	-	5	-	22.5787	45.3192	0.319885	347.977
2009-02-06	-	-	-	-	-	-	-	-	-	-	-	-	-	-	-	-	-	2	-	-	-	-	2	2	5	-	7	10	-	-	5	-	-	2	-	2	-	14	-	23.4625	36.5946	0.163786	7.14427
2009-02-07	-	-	-	-	-	-	-	-	-	-	-	-	-	-	-	-	-	-	-	-	-	-	2	-	-	-	5	7	-	2	-	-	5	2	-	-	-	-	2	21.7312	39.7946	0.354736	147.944
2009-02-08	-	-	-	-	-	-	-	-	-	-	-	2	-	-	-	-	-	2	-	-	-	-	-	-	7	-	5	5	-	-	-	-	7	5	-	-	-	2	7	23.4496	40.2175	0.562315	83.8437
2009-02-09	-	-	-	-	-	-	-	-	2	-	-	-	-	-	-	-	-	7	-	-	-	-	-	-	2	-	17	14	-	-	2	-	5	7	-	-	-	7	2	22.1254	48.3642	0.522873	184.674
2009-02-10	-	-	-	-	-	2	-	-	-	-	-	-	-	-	-	-	-	-	-	-	-	-	-	2	-	-	14	5	-	-	-	-	5	2	-	-	-	7	-	23.4658	49.0517	0.0532417	292.101
2009-02-11	-	-	-	-	-	-	-	-	-	-	-	-	-	-	-	-	-	2	-	-	-	-	-	-	2	-	5	10	-	-	-	-	7	-	-	-	-	2	2	26.1271	35.8958	0.140607	295.809
2009-02-12	-	-	2	-	-	-	-	-	-	-	-	5	-	-	-	-	-	-	-	-	-	-	-	-	-	-	-	24	-	2	-	-	7	-	-	-	-	2	5	24.9871	33.6696	0.177854	79.4774
2009-02-13	-	-	-	-	-	2	-	-	-	-	-	-	-	-	-	-	-	-	-	-	-	-	-	-	-	-	7	10	-	-	2	-	2	5	-	-	-	22	-	23.7333	42.0129	0.509803	220.951
2009-02-14	-	-	-	-	-	2	-	2	-	-	-	-	-	-	-	-	-	-	-	-	-	-	-	-	-	-	7	17	-	-	-	-	5	-	-	-	-	48	-	23.9	49.4852	0.212072	258.367
2009-02-15	-	-	-	-	-	-	-	-	7	-	-	2	-	-	-	-	-	7	-	-	-	-	-	5	-	-	7	5	-	-	-	-	-	-	-	-	-	10	5	21.4042	60.4058	0.230944	39.5947
2009-02-16	-	-	-	-	-	-	-	-	-	-	-	-	-	-	-	-	-	-	-	-	-	-	-	-	-	-	14	7	-	-	-	-	5	2	-	-	-	-	-	22.7346	58.33	0.315761	68.4999
2009-02-17	-	-	-	-	-	-	-	-	-	-	-	-	-	-	-	-	-	2	-	-	-	-	-	-	-	-	10	5	-	-	2	-	5	-	-	-	-	7	5	25.2892	45.3358	0.535293	155.261
2009-02-18	-	-	-	-	-	-	-	-	-	-	-	-	-	-	-	-	-	2	-	-	-	-	-	-	-	-	5	-	-	-	-	-	17	2	-	-	-	5	-	23.0804	43.1354	0.470168	194.562
2009-02-19	-	-	-	-	-	2	2	2	2	-	-	2	-	-	-	-	-	-	-	-	-	-	-	5	-	-	5	7	-	-	-	-	-	-	-	-	-	-	-	21.4912	57.2813	0.38086	246.762
2009-02-20	-	-	-	-	-	-	-	-	-	-	-	2	-	-	-	-	-	-	-	-	-	-	-	-	-	-	7	2	-	-	-	-	10	-	-	-	-	7	2	22.4096	50.7771	0.366329	185.694
2009-02-21	-	-	-	-	-	2	-	-	2	-	-	-	-	-	-	-	-	2	-	-	-	-	-	2	2	-	-	7	-	5	-	-	5	-	-	-	-	10	5	20.2529	40.8242	0.307962	34.9514
2009-02-22	-	-	-	-	-	-	-	2	-	-	-	-	-	-	-	-	-	2	-	-	-	-	-	-	-	-	12	7	-	2	-	-	10	-	-	-	-	5	-	22.2725	37.4729	0.430159	140.185
2009-02-23	-	-	-	-	-	-	-	7	2	-	-	-	-	-	-	-	-	-	-	-	-	-	-	-	-	-	10	14	-	2	-	-	7	-	-	-	-	24	2	23.0346	41.9579	0.357996	316.372
2009-02-24	-	-	-	-	-	-	-	5	-	-	-	-	-	-	-	-	-	-	-	-	-	-	-	-	-	-	2	7	-	-	-	-	12	5	-	-	-	10	7	21.3692	58.3954	0.622444	321.188
2009-02-25	-	-	-	-	-	-	-	-	-	-	-	-	-	-	-	-	-	2	-	-	-	-	-	-	-	-	5	12	-	-	-	-	17	-	-	-	-	5	2	22.2538	59.7429	0.458137	193.397
2009-02-26	-	-	-	-	-	-	2	-	-	-	-	-	-	-	-	-	-	-	-	-	-	-	-	-	-	-	2	-	-	2	-	-	14	2	-	-	-	12	5	22.2042	60.5983	0.158258	109
2009-02-27	-	-	-	-	-	-	-	-	-	-	-	-	-	-	-	-	-	-	-	-	-	-	-	-	-	-	-	10	-	2	-	-	12	2	-	-	-	10	-	21.1046	64.0574	0.415354	197.198
2009-02-28	-	-	-	-	-	-	-	2	-	-	-	-	-	-	-	-	-	2	-	-	-	-	-	-	-	-	-	5	-	-	-	-	14	5	-	-	-	-	7	18.4233	76.5168	0.589521	157.109
2009-03-01	-	-	-	-	-	-	-	-	-	-	-	2	-	-	-	-	-	-	-	-	-	-	-	-	-	-	2	5	-	-	-	-	-	-	-	-	-	5	7	20.4408	66.035	0.217183	293.721
2009-03-02	-	-	2	-	-	-	2	-	-	-	-	-	-	-	-	-	-	-	-	-	-	-	-	-	-	-	2	5	-	-	-	-	7	2	-	-	-	-	-	21.1087	61.8896	0.166688	129.186
2009-03-03	-	-	-	-	-	-	-	-	-	-	-	-	-	-	-	-	-	2	-	-	-	-	-	-	-	-	-	2	-	-	-	-	5	-	-	-	-	5	2	15.6392	82.8361	0.0874017	357.868
2009-03-04	-	-	-	-	-	-	-	-	-	-	-	-	-	-	-	-	-	-	-	-	-	-	-	-	-	-	2	5	-	-	-	-	7	2	-	-	-	2	-	21.2829	56.8921	0.308279	278.269
2009-03-05	-	-	-	-	-	-	-	-	-	5	-	-	-	-	-	-	-	-	-	-	-	-	-	-	-	-	-	-	-	-	-	-	-	-	-	-	-	-	-	24.2246	42.0208	0.208274	96.1548
2009-03-06	-	-	-	-	-	-	2	-	-	-	-	-	-	-	-	-	-	-	-	-	-	-	-	-	-	-	5	5	-	-	-	-	5	5	-	-	-	-	-	24.8571	35.3258	0.468526	288.378
2009-03-07	-	-	-	-	-	-	-	2	-	-	-	-	-	-	-	-	-	-	-	-	-	-	-	-	-	-	5	12	-	2	-	-	12	2	-	-	-	17	2	24.2662	35.0033	0.247873	315.556
2009-03-08	-	-	-	-	-	-	-	-	-	-	-	-	-	-	-	-	-	-	-	-	-	-	-	-	-	-	2	7	-	-	-	-	7	-	-	-	-	5	2	23.8988	38.1254	0.676792	85.7429
2009-03-09	2	-	-	-	-	-	2	2	2	-	-	-	-	-	-	-	-	2	2	-	-	-	-	-	-	-	2	2	-	-	-	-	12	-	-	-	-	10	5	23.4867	49.6083	0.527479	68.2442
2009-03-10	-	-	-	-	-	-	-	5	-	-	-	2	-	-	-	-	-	-	2	-	-	-	-	-	-	-	5	7	-	-	-	-	-	-	-	-	-	10	-	18.9354	73.4029	0.588563	61.5675
2009-03-11	-	-	-	-	-	-	-	2	-	-	-	-	-	-	-	-	-	2	-	-	-	-	-	-	-	-	5	7	-	-	-	-	2	-	-	-	-	2	2	21.0212	67.1062	0.403622	129.611
2009-03-12	-	-	-	-	-	-	-	-	-	-	-	-	-	-	-	-	-	-	-	-	-	-	-	-	-	-	5	-	-	-	-	-	7	-	-	-	-	5	5	23.5733	55.9612	0.475101	43.9292
2009-03-13	-	-	-	-	-	-	-	17	-	-	-	-	-	-	-	-	-	2	-	-	-	-	-	-	-	-	2	5	-	-	-	-	7	2	-	-	-	-	5	23.8629	53.4625	0.207647	316.254
2009-03-14	-	-	-	-	-	-	-	29	-	-	-	2	-	-	-	-	-	-	-	-	-	-	-	-	-	-	-	10	-	-	-	-	12	-	-	-	-	5	2	24.3538	46.5971	0.30932	23.1751
2009-03-15	-	-	-	-	-	-	-	48	-	-	-	-	-	-	-	-	-	-	-	-	-	-	-	-	-	-	7	-	-	-	-	-	12	-	-	-	-	26	-	23.9604	38.9308	0.370684	72.3126
2009-03-16	-	-	-	-	-	2	2	29	2	-	-	-	-	-	-	-	-	-	-	-	-	-	-	-	-	-	-	2	-	2	-	-	5	-	-	-	-	12	2	21.3588	43.1012	0.520537	218.791
2009-03-17	-	-	-	-	-	2	-	10	2	-	-	-	-	-	-	-	-	-	-	-	-	-	-	-	-	-	2	-	-	-	-	-	14	-	-	-	-	5	-	22.5392	44.3954	0.480086	134.768
2009-03-18	-	-	-	-	-	-	-	-	-	-	-	-	-	-	-	-	-	-	-	-	-	-	-	-	-	-	-	-	-	-	-	-	-	-	-	-	-	-	-	21.5767	51.0554	0.0959666	242.812
2009-03-19	-	-	-	-	-	-	-	-	-	-	-	-	-	-	-	-	-	-	-	-	-	-	-	-	-	-	-	-	-	-	-	-	-	-	-	-	-	-	-	18.0379	71.6021	0.100723	159.992
2009-03-20	-	-	-	-	-	-	-	-	-	-	-	-	-	-	-	-	-	-	-	-	-	-	-	-	-	-	-	-	-	-	-	-	-	-	-	-	-	-	-	20.3867	62.3508	0.223004	211.043
2009-03-21	-	-	-	-	-	-	-	-	-	-	-	-	-	-	-	-	-	-	-	-	-	-	-	-	-	-	-	-	-	-	-	-	-	-	-	-	-	-	-	21.23	55.9	0.265111	320.298
2009-03-22	-	-	-	-	-	-	-	-	-	-	-	-	-	-	-	-	-	-	-	-	-	-	-	-	-	-	-	-	-	-	-	-	-	-	-	-	-	-	-	21.1775	49.0317	0.491469	26.2696
2009-03-23	-	-	-	-	-	-	-	12	-	-	-	-	-	-	-	-	-	-	-	-	-	-	-	-	-	-	-	2	-	-	-	-	10	-	-	-	-	10	-	20.8021	44.3563	0.109776	263.984
2009-03-24	-	-	-	-	-	-	-	12	-	-	-	-	-	-	-	-	-	5	-	-	-	-	-	2	-	-	-	-	-	-	-	-	7	-	-	-	-	2	-	19.6096	53.6525	0.290464	73.093
2009-03-25	-	-	-	-	-	-	-	10	-	-	-	-	-	-	-	-	-	2	-	-	-	-	-	-	-	-	19	7	-	-	-	-	7	2	-	-	-	5	-	20.5054	57.7808	0.262485	287.668
2009-03-26	-	-	-	-	-	-	-	26	-	-	-	-	-	-	-	-	-	-	-	-	-	-	-	-	-	-	2	2	-	-	-	-	10	-	-	-	-	7	2	21.3554	55.4275	0.30526	256.695
2009-03-27	-	-	-	-	-	-	-	7	5	-	-	-	-	-	-	-	-	2	-	-	-	-	-	-	-	-	10	2	-	-	-	-	5	2	-	-	-	5	2	19.9363	60.3083	0.310666	84.1997
2009-03-28	-	-	-	-	-	-	-	5	-	-	-	-	-	-	-	-	-	2	-	-	-	-	-	-	-	-	2	7	-	-	-	-	5	2	-	-	-	7	2	21.0175	56.8096	0.203753	249.088
2009-03-29	-	-	-	-	-	-	-	7	-	-	-	-	-	-	-	-	-	-	-	-	-	-	-	-	-	-	2	-	-	-	-	-	-	-	-	-	-	2	-	20.7067	61.7775	0.346378	53.7522
2009-03-30	-	-	-	-	-	-	-	12	-	-	-	-	-	-	-	-	-	-	-	-	-	-	-	-	-	-	10	10	-	-	-	-	10	2	-	-	-	7	-	22.0879	60.1046	0.270527	96.5348
2009-03-31	-	-	-	-	-	2	-	-	-	-	-	-	-	-	-	-	-	-	-	-	-	-	-	-	-	-	2	5	-	-	-	-	14	-	-	-	-	-	-	23.2067	48.7504	0.372923	128.211
2009-04-01	-	-	-	-	-	-	-	5	-	-	-	-	-	-	-	-	-	-	-	-	-	-	-	-	-	-	2	-	-	2	-	-	2	5	-	-	-	7	-	20.9767	45.8508	0.34438	41.7699
2009-04-02	-	-	-	-	-	-	-	5	-	-	-	-	-	-	-	-	-	-	-	-	-	-	-	-	-	-	5	5	-	-	-	-	-	-	-	-	-	-	-	20.155	50.3575	0.0819393	340.067
2009-04-03	-	-	-	-	-	-	-	10	-	-	-	-	-	-	-	-	-	2	-	-	-	-	-	-	-	-	7	2	-	-	-	-	5	-	-	-	-	5	2	17.8275	70.175	0.69282	110.439
2009-04-04	-	-	-	-	-	-	-	2	-	-	-	-	-	-	-	-	-	7	-	-	-	-	-	-	-	-	5	2	-	-	-	-	5	-	-	-	-	-	-	19.1875	63.7733	0.558721	299.134
2009-04-05	-	-	-	-	-	2	-	2	-	-	-	-	-	-	-	-	-	2	-	-	-	-	-	-	-	-	7	7	-	-	-	-	2	-	-	-	-	2	2	20.5362	49.7696	0.377159	338.858
2009-04-06	-	-	-	-	-	-	-	2	-	-	-	-	-	-	-	-	-	-	-	-	-	-	-	-	-	-	10	2	-	-	-	-	7	-	-	-	-	5	-	21.6179	43.7921	0.243607	250.204
2009-04-07	-	-	-	-	-	-	-	-	-	-	-	-	-	-	-	-	-	-	-	-	-	-	-	-	-	-	5	10	-	-	-	-	-	-	-	-	-	7	2	22.4696	50.0033	0.540057	286.024
2009-04-08	-	-	-	-	-	-	-	5	-	-	-	-	-	-	-	-	-	2	-	-	-	-	-	-	-	-	5	2	-	-	-	-	12	-	-	-	-	2	-	20.7708	57.9896	0.350932	283.91
2009-04-09	-	-	-	-	-	-	-	-	-	-	-	-	-	-	-	-	-	2	-	-	-	-	-	-	-	-	2	2	-	-	-	-	5	-	-	-	-	-	-	15.5389	66.3883	0.279861	47.8095
2009-04-10	-	-	-	-	-	-	-	2	-	-	-	-	-	-	-	-	-	2	-	-	-	-	-	-	2	-	-	2	-	-	-	-	7	2	-	-	-	-	-	18.2975	66.8158	0.249647	104.792
2009-04-11	-	-	-	-	-	-	-	2	-	-	-	-	-	-	-	-	-	2	-	-	-	-	-	-	2	-	-	5	-	-	-	-	2	-	-	-	-	2	-	17.7937	68.9063	0.172099	255.271
2009-04-12	-	-	-	-	-	2	-	-	-	-	-	-	-	-	-	-	-	2	-	-	-	-	-	-	-	-	10	7	-	-	-	-	10	-	-	-	-	-	2	17.6021	67.5246	0.138814	320.307
2009-04-13	-	-	-	-	-	-	-	-	-	-	-	-	-	-	-	-	-	-	5	-	-	-	-	-	-	-	-	7	-	-	-	-	-	2	-	-	-	-	2	19.2358	61.3087	0.149832	280.455
2009-04-14	-	-	-	-	-	5	-	5	-	-	-	-	-	-	-	-	-	-	-	-	-	-	-	-	-	-	2	-	-	-	-	-	2	-	-	-	-	-	-	15.8163	55.5533	0.329906	350.325
2009-04-15	-	-	-	-	-	-	-	2	-	-	-	-	-	-	-	-	-	-	2	-	-	-	-	-	-	-	-	2	-	-	-	-	2	2	-	-	-	-	-	18.0629	66.28	0.177981	26.0429
2009-04-16	-	-	-	-	-	-	-	5	-	-	-	-	-	-	-	-	-	-	5	-	-	-	-	-	-	-	-	2	-	-	-	-	2	-	-	-	-	2	-	18.6212	64.7513	0.241901	39.1643
2009-04-17	-	-	-	-	-	-	-	-	-	-	-	-	-	-	-	-	-	-	2	-	-	-	-	-	-	-	5	2	-	-	-	-	-	-	-	-	-	-	-	18.2817	61.0058	0.256643	3.28333
2009-04-18	-	-	-	-	-	-	-	2	-	-	-	-	-	-	-	-	-	-	5	-	-	-	-	-	-	-	-	2	-	-	-	-	-	-	-	-	-	-	-	19.7012	46.5142	0.158546	316.19
2009-04-19	-	-	-	-	-	-	-	2	-	-	-	-	-	-	-	-	-	5	10	-	-	-	-	-	-	-	5	2	-	-	-	-	2	-	-	-	-	-	-	20.3613	36.5871	0.166487	357.276
2009-04-20	-	-	-	-	-	-	-	-	-	-	-	-	-	-	-	-	-	-	2	-	-	-	-	-	-	-	2	2	-	-	-	-	-	-	-	-	-	-	-	20.3087	40.84	0.304889	247.355
2009-04-21	-	-	-	-	-	-	-	-	-	-	-	-	-	-	-	-	-	-	2	-	-	-	-	-	-	-	7	2	-	-	-	-	5	-	-	-	-	-	-	20.2746	44.9462	0.218817	1.97692
2009-04-22	-	-	-	-	-	-	2	-	-	-	-	-	-	-	-	-	-	-	2	-	-	-	-	-	-	-	2	-	-	-	-	-	-	-	-	-	-	-	-	19.5767	52.0588	0.174254	348.627
2009-04-23	-	-	-	-	-	-	-	-	-	-	-	-	-	-	-	-	-	-	-	-	-	-	-	-	-	-	7	-	2	-	-	-	-	-	-	-	-	5	5	18.4092	59.8433	0.234916	123.783
2009-04-24	-	-	-	-	-	-	-	-	-	-	-	-	-	-	-	-	-	2	-	-	-	-	-	-	-	-	2	-	-	-	-	-	-	-	-	-	-	-	-	17.452	56.2746	0.21411	141.741
2009-04-25	-	-	-	-	-	-	-	2	-	-	-	-	-	-	-	-	-	-	-	-	-	-	-	-	-	-	2	-	-	-	-	-	-	-	-	-	-	-	-	17.7342	50.5092	0.261527	62.2983
2009-04-26	-	-	-	-	-	-	-	-	-	-	-	-	-	-	-	-	-	5	2	-	-	-	-	-	-	-	-	2	-	-	-	-	2	-	-	-	-	-	-	17.9692	45.105	0.166869	321.248
2009-04-27	-	-	-	-	-	-	-	5	-	-	-	-	-	-	-	-	-	-	-	-	-	-	-	-	-	-	-	5	-	-	-	-	-	-	-	-	-	-	-	15.055	65.0946	0.108576	264.12
2009-04-28	-	-	-	-	-	-	-	-	-	-	-	-	-	-	-	-	-	-	-	-	-	-	-	-	-	-	2	-	-	-	-	-	-	-	-	-	-	2	-	14.2453	70.5067	0.225576	231.012
2009-04-29	-	-	-	-	-	-	-	-	-	-	-	-	-	-	-	-	-	2	-	-	-	-	-	-	-	-	-	-	-	-	-	-	-	-	-	-	-	-	2	12.4673	76.6722	0.112941	159.814
2009-04-30	-	-	-	-	-	-	-	-	-	-	-	-	-	-	-	-	-	-	-	-	-	-	-	-	-	-	-	2	-	-	-	-	-	-	-	-	-	-	-	10.2332	87.5929	0.133659	200.119
2009-05-01	-	-	-	-	-	-	-	-	-	-	-	-	-	-	-	-	-	-	5	-	-	-	-	-	-	-	-	2	-	-	-	-	-	-	-	-	-	2	-	14.0079	64.1094	0.260496	221.844
2009-05-02	-	-	-	-	-	-	-	-	-	-	-	-	-	-	-	-	-	-	-	-	-	-	-	-	-	-	-	-	-	-	-	-	-	2	-	-	-	-	2	9.00354	88.1578	0.29653	246.821
2009-05-03	-	-	-	-	-	-	-	-	-	-	-	-	-	-	-	-	-	-	2	-	-	-	-	-	-	-	2	2	-	-	-	-	-	-	-	-	-	-	-	12.337	74.06	0.0403915	277.326
2009-05-04	-	-	-	-	-	-	-	2	-	-	-	-	-	-	-	-	-	7	2	-	-	-	-	-	-	-	-	5	-	-	-	-	7	-	-	2	-	2	7	13.9689	67.1817	0.276674	86.0558
2009-05-05	-	-	-	-	-	-	-	2	-	-	-	-	-	-	-	-	-	-	-	-	-	-	-	-	-	-	-	2	-	-	-	-	-	-	-	-	-	-	-	15.4758	57.0587	0.141959	286.126
2009-05-06	-	-	-	-	-	-	2	2	-	-	-	-	-	-	-	-	-	-	-	-	-	-	-	-	-	-	-	-	-	-	-	-	-	2	-	-	-	-	2	13.0029	72.7779	0.21433	225.558
2009-05-07	-	-	-	-	-	-	-	5	-	-	-	-	-	-	-	-	-	-	-	-	-	-	-	-	-	-	-	2	-	-	-	-	-	2	-	-	-	-	-	11.537	83.7033	0.0618088	347.526
2009-05-08	-	-	-	-	-	-	-	-	-	-	-	-	-	-	-	-	-	2	-	-	-	-	-	-	-	-	-	2	-	-	-	-	-	-	-	-	-	-	-	14.0433	70.2258	0.228124	137.446
2009-05-09	-	-	-	-	-	-	-	-	-	-	-	-	-	-	-	-	-	2	-	-	-	-	-	-	-	-	-	2	-	-	2	-	-	-	-	-	-	2	-	13.7419	74.8827	0.0604006	178.327
2009-05-10	-	-	-	-	-	-	-	5	-	-	-	-	-	-	-	-	-	-	-	-	-	-	-	-	-	-	-	2	-	-	-	-	-	-	-	-	-	-	2	14.0093	75.8508	0.210905	271.919
2009-05-11	-	-	-	-	-	-	-	2	-	-	-	-	-	-	-	-	-	-	-	-	-	-	-	-	-	-	-	2	-	-	-	-	2	2	-	-	-	-	-	15.6125	68.4758	0.0490179	168.858
2009-05-12	-	-	-	-	-	-	2	2	-	-	-	-	-	-	-	-	-	-	-	-	-	-	-	-	-	-	-	-	-	-	-	-	-	2	-	-	-	-	2	16.3029	66.5725	0.0380582	111.749
2009-05-13	-	-	-	-	-	-	-	-	-	-	-	-	-	-	-	-	-	-	-	-	-	-	-	-	-	-	5	2	-	-	-	-	-	-	-	-	-	-	2	16.3721	87.9585	0.0515125	43.9738
2009-05-14	-	-	-	-	-	-	-	2	-	-	-	-	-	-	-	-	-	-	-	-	-	-	-	-	-	-	-	-	-	-	-	-	-	5	-	-	-	-	-	15.4342	84.3068	0.233748	2.39519
2009-05-15	-	-	-	-	-	-	-	2	-	-	-	-	-	-	-	-	-	-	-	-	-	-	-	-	-	-	-	-	-	-	-	-	-	-	-	-	-	-	-	15.2246	77.5526	0.515402	306.012
2009-05-16	-	-	-	-	-	-	-	-	5	-	-	-	-	-	-	-	-	2	-	-	-	-	-	-	-	-	-	-	-	-	-	-	-	2	-	-	-	-	-	14.9429	74.0342	0.124291	353.488
2009-05-17	-	-	-	-	-	-	-	-	-	-	-	-	-	-	-	-	-	2	-	-	-	-	-	-	-	-	2	-	-	-	-	-	-	5	-	-	-	-	5	15.0117	80.7717	0.0995382	261.284
2009-05-18	-	-	-	-	-	-	-	-	2	-	-	-	-	-	-	-	-	-	-	-	-	-	-	-	-	-	-	-	-	-	-	-	-	5	-	-	-	2	5	15.8671	73.3042	0.319478	143.298
2009-05-19	-	-	-	-	-	-	-	-	2	-	-	-	-	-	-	-	-	-	-	-	-	-	-	-	-	-	-	-	-	-	-	-	-	-	-	-	-	-	-	15.938	62.6954	0.0534287	113.904
2009-05-20	-	-	-	-	-	-	-	2	-	5	-	-	-	-	-	-	-	5	-	-	-	-	-	-	-	-	-	2	-	-	-	-	-	2	-	-	-	-	-	15.076	60.9588	0.188672	210.532
2009-05-21	-	-	-	-	-	-	-	2	-	10	-	-	-	-	-	-	-	-	-	-	-	-	-	-	-	-	5	-	-	-	-	-	-	-	-	-	-	-	5	16.4915	51.3892	0.0848448	61.202
2009-05-22	-	-	-	-	-	-	-	-	-	7	-	-	-	-	-	-	-	5	-	-	-	-	-	-	-	-	2	-	-	-	-	-	-	-	-	-	-	-	-	17.0735	50.5904	0.0893887	56.3154
2009-05-23	-	-	-	-	-	-	-	-	-	17	-	-	-	-	-	-	-	-	-	-	-	-	-	-	-	-	5	2	-	-	-	-	-	-	-	-	-	-	-	16.1739	61.5133	0.171818	26.6686
2009-05-24	-	-	-	-	-	-	-	-	2	10	-	-	-	-	-	-	-	-	-	-	-	-	-	-	-	-	10	5	-	-	5	-	-	2	-	-	-	-	-	14.8721	81.3617	0.0404633	163.478
2009-05-25	-	-	-	-	-	-	-	-	-	2	-	-	-	-	-	-	-	-	-	-	-	-	-	-	-	-	-	-	-	-	-	-	-	2	-	-	-	-	-	13.8017	89.2714	0.0387448	243.399
2009-05-26	-	-	-	-	-	-	-	2	2	7	-	-	-	-	-	-	-	-	-	-	-	-	-	-	-	-	-	2	-	-	-	-	-	12	-	-	-	-	-	12.3143	78.8073	0.205819	228.242
2009-05-27	-	-	-	-	-	-	-	-	-	7	-	-	-	-	-	-	-	-	-	-	-	-	-	-	-	-	5	-	-	-	-	-	-	2	-	-	-	-	-	10.4624	76.3974	0.278419	116.579
2009-05-28	-	-	-	-	-	-	-	-	-	12	-	-	-	-	-	-	-	-	-	-	-	-	-	-	-	-	2	2	-	-	-	-	-	-	-	-	-	-	2	11.1699	77.6526	0.312357	232.768
2009-05-29	-	-	-	-	-	-	-	-	-	5	-	-	-	-	-	-	-	2	-	-	-	-	-	-	-	-	-	5	-	-	-	-	-	-	-	-	-	-	-	11.809	75.5609	0.162014	351.658
2009-05-30	-	-	-	-	-	-	-	-	-	12	-	-	-	-	-	-	-	-	-	-	-	-	-	-	-	-	-	-	-	-	-	-	-	-	-	-	-	-	2	12.2629	82.3704	0.0340594	16.0837
2009-05-31	-	-	-	-	-	-	-	-	-	12	-	-	-	-	-	-	-	2	-	-	-	-	-	-	-	-	-	-	-	-	-	-	-	-	-	-	-	-	2	12.4081	66.4825	0.155385	207.599
2009-06-01	-	-	-	-	-	-	-	-	-	17	-	-	-	-	-	-	-	-	-	-	-	-	-	-	-	-	-	2	-	-	-	-	-	5	-	-	-	-	-	14.4999	51.7508	0.124477	6.86236
2009-06-02	-	-	-	-	-	-	-	-	-	10	-	-	-	-	-	-	-	2	-	-	-	-	-	-	-	-	-	2	-	-	-	-	-	2	-	-	-	-	2	15.716	43.7183	0.140096	31.2132
2009-06-03	-	-	-	-	-	-	-	-	2	12	-	-	-	-	-	-	-	-	-	-	-	-	-	-	-	-	-	-	-	-	-	-	-	2	-	-	-	-	-	14.5986	49.5904	0.0729842	172.818
2009-06-04	-	-	-	-	-	-	-	-	-	26	-	-	-	-	-	-	-	-	-	-	-	-	-	-	-	-	-	2	-	-	-	-	-	-	-	-	-	-	2	15.0892	56.0354	0.0904905	118.991
2009-06-05	-	-	-	-	-	-	-	-	-	14	-	-	-	-	-	-	-	-	-	-	-	-	-	-	-	-	-	-	-	-	-	-	-	-	-	-	-	-	-	14.843	47.8088	0.235813	179.214
2009-06-06	-	-	-	-	-	-	-	-	2	12	-	-	-	-	-	-	-	-	-	-	-	-	-	-	-	-	2	5	-	-	-	-	-	-	-	-	-	-	2	11.4551	58.9967	0.190042	354.196
2009-06-07	-	-	-	-	-	-	2	-	2	2	-	-	-	-	-	-	-	2	-	-	-	-	-	-	-	-	-	-	-	-	-	-	-	5	-	-	-	-	2	8.24133	87.603	0.238289	133.584
2009-06-08	-	-	-	-	-	-	-	-	-	12	-	-	-	-	-	-	-	2	-	-	-	-	-	-	-	-	-	-	-	-	-	-	-	-	-	-	-	-	-	11.122	70.2317	0.0584057	167.278
2009-06-09	-	-	-	2	-	-	-	-	2	12	-	-	-	-	-	-	-	-	-	-	-	-	-	-	-	-	-	-	-	-	-	-	-	2	-	-	-	-	-	12.1139	49.6529	0.318929	308.793
2009-06-10	-	-	-	-	-	-	-	-	-	10	-	-	-	-	-	-	-	2	-	-	-	-	-	-	-	-	-	2	-	-	-	-	-	-	-	-	-	-	5	13.0194	42.9337	0.143729	121.778
2009-06-11	-	-	-	-	-	-	-	-	-	17	-	-	-	-	-	-	-	-	-	-	-	-	-	-	-	-	-	-	-	-	-	-	-	-	-	-	-	-	-	14.0018	39.0658	0.270931	239.025
2009-06-12	-	-	-	-	-	-	-	-	2	22	-	-	-	-	-	-	-	-	-	-	-	-	-	-	-	-	-	-	-	-	-	-	-	-	-	-	-	-	2	10.4064	56.4829	0.310098	245.9
2009-06-13	-	-	-	-	-	-	2	-	-	19	-	-	-	-	-	-	-	-	-	-	-	-	-	-	-	-	-	-	-	-	-	-	-	2	-	-	-	-	-	9.41088	75.6627	0.0327423	195.343
2009-06-14	-	-	-	-	-	-	-	-	5	14	-	-	-	-	-	-	-	2	-	-	-	-	-	-	-	-	-	-	-	-	-	-	-	-	-	-	-	-	-	9.05462	86.9657	0.167571	344.133
2009-06-15	-	-	-	-	-	-	-	-	-	7	-	-	-	-	-	-	-	-	-	-	-	-	-	-	-	-	-	-	-	-	-	-	-	-	-	-	-	-	-	9.59025	88.84	0.303881	279.798
2009-06-16	-	-	-	-	-	-	-	-	2	43	-	-	-	-	-	-	-	2	-	-	-	-	-	-	-	-	-	2	-	-	-	-	-	2	-	-	-	-	5	11.6283	75.4995	0.097578	291.138
2009-06-17	-	-	-	-	-	-	-	-	-	79	-	-	-	-	-	-	-	2	-	-	-	-	-	-	-	-	-	-	-	-	2	-	-	-	-	-	-	-	7	13.3262	63.5067	0.206506	275.961
2009-06-18	-	-	-	-	-	-	-	-	2	31	-	-	-	-	-	-	-	-	-	-	-	-	-	-	-	-	2	-	-	-	-	-	-	-	-	-	-	-	-	13.1621	61.9304	0.256699	206.433
2009-06-19	-	-	-	-	-	-	2	-	-	26	-	-	-	-	-	-	-	-	-	-	-	-	-	-	-	-	-	-	-	-	-	-	-	-	-	-	-	-	2	10.7512	77.8223	0.0401116	97.3435
2009-06-20	-	-	-	-	-	-	-	-	2	5	-	-	-	-	-	-	-	-	-	-	-	-	-	-	-	-	-	-	-	-	-	-	-	-	-	-	-	-	-	9.37921	92.58	0.077196	205.296
2009-06-21	-	-	-	-	-	-	-	-	-	5	-	-	-	-	-	-	-	-	-	-	-	-	-	-	-	-	-	-	-	-	-	-	-	-	-	-	-	-	-	8.85775	77.4215	0.106826	152.309
2009-06-22	-	-	-	-	-	-	-	-	-	10	-	-	-	-	-	-	-	-	-	-	-	-	-	-	-	-	-	-	-	-	-	-	-	-	-	-	-	-	-	6.26262	79.2467	0.245932	19.9318
2009-06-23	-	-	-	-	-	-	-	-	-	12	-	-	-	-	-	-	-	-	-	-	-	-	-	-	-	-	-	-	-	-	-	-	-	2	-	-	-	-	-	7.15417	75.9483	0.0590563	220.313
2009-06-24	-	-	-	-	-	-	-	-	-	14	-	-	-	-	-	-	-	-	-	-	-	-	-	-	-	-	-	-	-	-	-	-	-	-	-	-	-	-	2	8.79404	68.3058	0.22958	252.597
2009-06-25	-	-	-	-	-	-	-	-	-	24	-	-	-	-	-	-	-	-	-	-	-	-	-	-	-	-	-	-	-	-	-	-	-	5	-	-	-	-	-	8.99938	72.3883	0.142482	249.292
2009-06-26	-	-	-	-	-	-	-	-	-	24	-	-	-	-	-	-	-	-	-	-	-	-	-	-	-	-	-	-	-	-	2	-	-	2	-	-	-	-	5	11.2741	65.0692	0.277736	337.035
2009-06-27	-	-	-	-	-	-	-	-	-	14	-	-	-	-	-	-	-	-	-	-	-	-	-	-	-	-	-	-	-	-	-	-	-	2	-	-	-	-	2	11.9382	62.0563	0.0339563	292.545
2009-06-28	-	-	-	-	-	-	-	-	-	5	-	-	-	-	-	-	-	-	-	-	-	-	-	-	-	-	-	-	-	-	-	-	-	-	-	-	-	-	-	8.78483	88.4058	0.152496	97.6041
2009-06-29	-	-	-	-	-	-	-	-	-	7	-	-	-	-	-	-	-	-	-	-	-	-	-	-	-	-	-	-	-	-	-	-	-	-	-	-	-	-	-	8.90708	78.3455	0.27225	121.61
2009-06-30	-	-	-	-	-	-	-	-	-	2	-	-	-	-	-	-	-	-	-	-	-	-	-	-	-	-	-	-	-	-	-	-	-	5	-	-	-	-	-	9.98371	76.4246	0.0253375	129.235
2009-07-01	-	-	-	-	-	-	2	-	-	5	-	-	-	-	-	-	-	-	-	-	-	-	-	-	-	-	-	-	-	-	-	-	-	2	-	-	-	-	-	9.78963	79.9889	0.234005	162.951
2009-07-02	-	-	-	-	-	-	2	-	2	7	-	-	-	-	-	-	-	-	-	-	-	-	-	-	-	-	-	-	-	-	-	-	-	7	-	-	-	-	-	12.5347	72.6452	0.169649	250.959
2009-07-03	-	-	-	-	-	-	2	-	-	12	-	-	-	-	-	-	-	-	-	-	-	-	-	-	-	-	-	-	-	-	-	-	-	2	-	-	-	-	-	12.4121	72.9	0.0537536	312.519
2009-07-04	-	-	-	-	-	-	-	-	-	17	-	-	-	-	-	-	-	-	-	-	-	-	-	-	-	-	2	-	-	-	-	-	-	-	-	-	-	-	-	10.8607	80.2925	0.230291	268.557
2009-07-05	-	-	-	-	-	-	5	-	2	7	-	-	-	-	-	-	-	-	-	-	-	-	-	-	-	-	-	-	-	-	-	-	-	-	-	-	-	-	-	11.5001	80.4158	0.0899786	255.233
2009-07-06	-	-	-	-	-	-	17	-	-	14	-	-	-	-	-	-	-	-	-	-	-	-	-	-	-	-	-	2	-	-	-	-	-	10	-	-	-	-	-	12.3863	76.7121	0.081769	186.736
2009-07-07	-	-	-	-	-	-	7	-	-	12	-	-	-	-	-	-	-	-	-	-	-	-	-	-	-	-	-	-	-	-	-	-	-	-	-	-	-	-	-	10.4681	77.5887	0.179649	69.1177
2009-07-08	-	-	-	-	-	-	7	-	-	7	-	-	-	-	-	-	-	2	-	-	-	-	-	-	-	-	-	2	-	-	-	-	-	-	-	-	-	-	2	9.041	66.746	0.150898	278.959
2009-07-09	-	-	-	-	-	-	7	-	-	5	-	-	-	-	-	-	-	-	-	-	-	-	-	-	-	-	-	2	-	-	-	-	-	5	-	-	-	-	-	9.67196	57.3783	0.152696	323.131
2009-07-10	-	-	-	-	-	-	17	-	-	12	-	-	-	-	-	-	-	-	-	-	-	-	-	-	-	-	-	-	-	-	-	-	-	-	-	-	-	-	5	10.8377	62.43	0.163453	109.789
2009-07-11	-	-	-	-	-	-	17	-	-	24	-	-	-	-	-	-	-	-	-	-	-	-	-	-	-	-	-	-	-	-	-	-	-	-	-	-	-	-	2	10.8857	59.4575	0.115537	181.164
2009-07-12	-	-	-	-	-	-	24	-	-	19	-	-	-	-	-	-	-	-	-	-	-	-	-	-	-	-	-	-	-	-	-	-	-	5	-	-	-	-	2	8.36042	70.6309	0.207129	253.723
2009-07-13	-	-	-	-	-	-	12	-	2	19	-	-	-	-	-	-	-	-	-	-	-	-	-	-	-	-	-	-	-	-	-	-	-	-	-	-	-	-	2	11.6574	67.1917	0.118475	297.444
2009-07-14	-	-	-	-	-	-	60	-	2	24	-	-	-	-	-	-	-	-	5	-	-	-	-	-	-	-	-	2	-	-	-	-	-	2	-	-	-	-	-	12.2013	61.7633	0.197639	145.498
2009-07-15	-	-	-	2	-	-	10	-	-	5	-	-	-	-	-	-	-	-	-	-	-	-	-	-	-	-	-	-	-	-	-	-	-	5	-	-	-	-	-	11.5997	74.7733	0.193261	11.8749
2009-07-16	-	-	-	-	-	-	26	-	-	29	-	-	-	-	-	-	-	-	-	-	-	-	-	-	-	-	-	-	-	-	-	-	-	14	-	-	-	-	-	12.4809	64.6946	0.183214	65.3258
2009-07-17	-	-	-	-	-	-	41	-	-	53	-	-	-	-	-	-	-	-	-	-	-	-	-	-	-	-	-	5	-	-	-	-	-	14	-	-	-	-	10	10.3444	77.617	0.10191	302.243
2009-07-18	-	-	-	-	-	-	7	-	-	12	-	-	-	-	-	-	-	-	-	-	-	-	-	-	-	-	-	2	-	-	-	-	-	-	-	-	-	-	-	10.0154	77.0312	0.120157	67.0856
2009-07-19	-	-	-	-	-	-	5	-	-	10	-	-	-	-	-	-	-	-	-	-	-	-	-	-	-	-	-	-	-	-	-	-	-	7	-	-	-	-	-	8.63646	85.4642	0.253421	243.92
2009-07-20	-	-	-	-	-	-	7	-	-	2	-	-	-	-	-	-	-	-	-	-	-	-	-	-	-	-	-	-	-	-	-	-	-	9	-	-	-	-	-	10.2212	78.3067	0.269714	282.116
2009-07-21	-	-	-	-	-	-	5	-	-	5	-	-	-	-	-	-	-	-	-	-	-	-	-	-	-	-	-	-	-	-	-	-	-	-	-	-	-	-	-	8.344	83.0127	0.0918864	3.83045
2009-07-22	-	-	-	-	-	-	2	-	-	2	-	-	-	-	-	-	-	-	-	-	-	-	-	-	-	-	-	-	-	-	-	-	-	5	-	-	-	-	-	6.68871	74.3329	0.15407	76.9734
2009-07-23	-	-	-	-	-	-	2	-	2	5	-	-	-	-	-	-	-	-	-	-	-	-	-	-	-	-	-	-	-	-	-	-	-	2	-	-	-	-	-	6.40832	66.5025	0.152423	97.1936
2009-07-24	-	-	-	-	-	-	10	-	2	7	-	-	-	-	-	-	-	-	-	-	-	-	-	-	-	-	-	-	-	-	-	-	-	-	-	-	-	-	-	8.51646	54.2917	0.0646186	307.317
2009-07-25	-	-	-	-	-	-	65	-	-	-	-	-	-	-	-	-	-	-	-	-	-	-	-	-	-	-	-	-	-	-	-	-	-	7	-	-	-	-	-	9.41263	52.8883	0.0857194	146.015
2009-07-26	-	-	-	-	-	-	50	-	-	17	-	-	-	-	-	-	-	-	-	-	-	-	-	-	-	-	-	-	-	-	-	-	-	14	-	-	-	-	2	10.0132	56.7279	0.0437607	184.81
2009-07-27	-	-	-	-	-	-	24	-	-	-	-	-	-	-	-	-	-	-	-	-	-	-	-	-	-	-	-	-	-	-	-	-	-	-	-	-	-	-	5	10.6183	62.1242	0.214169	337.976
2009-07-28	-	-	-	-	-	-	-	-	-	-	-	-	-	-	-	-	-	-	-	-	-	-	-	-	-	-	-	-	-	-	-	-	-	-	-	-	-	-	-	11.4118	55.7883	0.172188	266.832
2009-07-29	-	-	-	-	-	-	34	-	-	-	-	-	-	-	-	-	-	-	-	-	-	-	-	-	-	-	-	-	-	-	-	-	-	-	-	-	-	-	-	12.3022	49.0788	0.0637891	229.302
2009-07-30	-	-	-	-	-	-	26	-	-	5	-	-	-	-	-	-	-	-	-	-	-	-	-	-	-	-	-	-	-	-	-	-	-	-	-	-	-	-	-	11.9015	52.1746	0.195228	173.061
2009-07-31	-	-	-	-	-	-	74	-	-	5	-	-	-	-	-	-	-	-	-	-	-	-	-	-	-	-	-	2	-	-	-	-	-	7	-	-	-	-	-	10.6776	61.1246	0.100939	68.6683
2009-08-01	-	-	-	-	-	-	17	-	-	-	-	-	-	-	-	-	-	-	-	-	-	-	-	-	-	-	-	-	-	-	-	-	-	2	-	-	-	-	-	10.6874	69.2496	0.336063	208.739
2009-08-02	-	-	-	-	-	-	22	-	2	2	-	-	-	-	-	-	-	-	-	-	-	-	-	-	-	-	-	-	2	-	-	-	2	7	-	-	-	-	-	13.2179	56.5454	0.290581	12.044
2009-08-03	-	-	-	-	-	-	12	-	2	5	-	-	-	-	-	-	-	-	-	-	-	-	-	-	-	-	-	-	-	-	-	-	-	5	-	-	-	-	7	13.8623	59.445	0.311796	127.388
2009-08-04	-	-	-	-	-	-	38	-	-	-	-	-	-	-	-	-	-	-	2	-	-	-	-	-	-	-	-	-	-	-	-	2	-	10	-	-	-	-	-	10.0146	79.1594	0.13037	325.194
2009-08-05	-	-	-	-	-	-	12	-	-	2	-	-	-	-	-	-	-	-	-	-	-	-	-	-	-	-	-	-	-	-	-	2	-	-	-	-	-	-	-	10.1829	80.1363	0.0671462	144.303
2009-08-06	-	-	-	-	-	-	14	-	-	-	-	-	-	-	-	-	-	-	-	-	-	-	-	-	-	-	-	-	-	-	-	-	-	5	-	-	-	-	2	7.9045	78.1517	0.233885	173.539
2009-08-07	-	-	-	2	-	-	10	-	-	-	-	-	-	-	-	-	-	-	-	-	-	-	-	-	-	-	-	-	-	-	-	2	-	2	-	-	-	-	-	8.80862	60.7292	0.00946441	162.291
2009-08-08	-	-	-	-	-	-	17	-	-	-	-	-	-	-	-	-	-	-	-	-	-	-	-	-	-	-	-	-	-	-	-	-	-	7	-	-	-	-	-	9.60354	57.5663	0.173144	105.187
2009-08-09	-	-	-	-	-	-	29	-	2	2	-	-	-	-	-	-	-	-	-	-	-	-	-	-	-	-	-	-	-	-	-	2	-	7	-	-	-	-	-	10.9159	54.5283	0.22794	31.8073
2009-08-10	-	-	-	2	-	-	26	-	-	7	-	-	-	-	-	-	-	-	2	-	-	-	-	-	-	-	-	-	-	-	-	2	-	5	-	-	-	-	-	12.5921	50.2513	0.00510558	116.96
2009-08-11	-	-	-	-	-	-	79	-	-	-	-	-	-	-	-	-	-	-	-	-	-	-	-	-	-	-	-	-	-	-	-	-	-	10	-	-	-	-	-	16.1608	45.8646	0.149879	246.371
2009-08-12	-	-	-	-	-	-	5	-	-	2	-	-	-	-	-	-	-	-	-	-	-	-	-	-	-	-	-	-	-	-	-	-	-	5	-	-	-	-	-	11.6271	82.2752	0.375953	37.2059
2009-08-13	-	-	-	-	-	-	14	-	-	2	-	-	-	-	-	-	-	-	-	-	-	-	-	-	-	-	-	-	-	-	-	-	-	5	-	-	-	-	-	13.9396	73.1648	0.49323	162.482
2009-08-14	-	-	-	-	-	-	58	-	-	2	-	-	-	-	-	-	-	-	14	-	-	-	-	-	-	-	-	2	2	-	-	17	-	14	-	-	-	-	5	14.1358	74.3913	0.292996	344.085
2009-08-15	-	-	-	-	-	-	5	-	-	-	-	-	-	-	-	-	-	-	-	-	-	-	-	-	-	-	-	-	-	-	-	-	-	2	-	-	-	-	-	8.22621	86.5541	0.186489	349.21
2009-08-16	-	-	-	-	-	-	14	-	-	-	-	-	-	-	-	-	-	-	-	-	-	-	-	-	-	-	-	-	-	-	-	-	-	19	-	-	-	-	-	9.11079	72.8129	0.183674	22.5385
2009-08-17	-	-	-	-	-	-	2	-	-	-	-	-	-	-	-	-	-	-	5	-	-	-	-	-	-	-	-	-	-	-	-	-	-	12	-	-	-	-	-	9.30387	73.535	0.0696175	254.288
2009-08-18	-	-	-	-	-	-	12	-	-	-	-	-	-	-	-	-	-	-	-	-	-	-	-	-	-	-	-	-	-	-	-	-	-	-	-	-	-	-	-	8.63271	88.6658	0.176179	125.751
2009-08-19	-	-	-	-	-	-	7	-	-	-	-	-	-	-	-	5	-	-	12	-	-	-	-	-	-	-	-	-	-	-	-	-	-	12	-	-	-	-	2	11.459	72.5805	0.0832083	232.257
2009-08-20	-	-	-	-	-	-	53	-	-	-	-	-	-	-	-	-	-	-	2	-	-	-	-	-	-	-	-	-	-	-	-	5	-	17	-	-	-	-	2	12.2134	73.5917	0.0882195	288.06
2009-08-21	-	-	-	5	-	-	48	-	-	-	-	-	-	-	-	2	-	-	10	-	-	-	-	-	-	-	-	2	-	-	-	2	-	19	-	-	-	-	-	11.7842	84.7287	0.144099	86.6052
2009-08-22	-	-	-	-	-	-	14	-	-	-	-	-	-	-	-	5	-	-	10	-	-	-	-	-	-	-	-	-	-	-	-	2	-	31	-	-	-	-	-	12.1232	78.5705	0.0843756	186.625
2009-08-23	-	-	-	-	-	-	19	-	-	2	-	-	-	-	-	2	-	-	12	-	-	-	-	-	-	-	-	5	-	-	-	5	-	36	-	-	-	-	2	11.6284	81.8808	0.106207	271.252
2009-08-24	-	-	-	7	-	-	22	-	-	-	-	-	-	-	-	-	-	-	7	-	-	-	-	-	-	-	-	-	-	-	-	-	-	22	-	-	-	-	-	13.0832	78.953	0.0732621	186.375
2009-08-25	-	-	-	5	-	-	65	-	-	-	-	-	-	-	-	5	-	-	17	-	-	-	-	-	-	-	-	2	-	-	-	7	-	24	-	-	-	-	2	15.2614	62.7879	0.137465	195.957
2009-08-26	-	-	2	-	-	-	108	-	-	-	-	-	-	-	-	2	-	-	22	-	-	-	-	-	-	-	-	5	-	-	2	-	-	26	-	-	-	-	2	17.7421	54	0.143371	148.473
2009-08-27	-	-	-	2	2	-	151	-	-	-	-	-	-	-	-	10	-	-	46	-	-	-	-	-	-	-	-	7	-	-	-	7	-	50	-	-	-	-	-	18.9158	50.5071	0.135049	13.3986
2009-08-28	-	-	-	-	2	-	118	-	-	-	-	-	-	-	-	2	-	-	12	-	-	-	-	-	-	-	-	-	2	-	5	2	-	48	-	-	-	-	-	17.7538	63.5896	0.15023	255.28
2009-08-29	-	-	2	-	2	-	50	-	-	-	-	-	-	-	-	7	-	2	12	-	-	-	-	-	-	-	-	2	-	-	2	7	-	50	-	-	-	-	5	12.7253	81.739	0.192912	30.4306
2009-08-30	-	-	-	-	-	-	19	-	-	-	-	-	-	-	-	-	-	2	7	-	-	-	-	-	-	-	-	2	-	-	-	2	-	31	-	-	-	-	-	13.6367	76.3063	0.331305	312.899
2009-08-31	-	-	-	-	-	-	12	-	-	-	-	-	-	-	-	-	-	2	2	-	-	-	-	-	-	-	-	-	2	-	-	-	-	24	-	-	-	-	-	12.7617	86.0382	0.411965	83.1534
2009-09-01	-	-	-	-	-	-	-	-	-	-	-	-	-	-	-	10	-	5	2	-	-	-	-	-	-	-	-	-	-	-	-	-	-	22	-	-	-	-	-	12.4258	84.815	0.411985	347.612
2009-09-02	-	-	-	-	-	-	10	-	-	-	-	-	-	-	-	5	-	10	2	-	-	-	-	-	-	-	-	2	-	-	-	-	-	10	-	-	-	-	5	9.49025	90.8838	0.189084	99.1048
2009-09-03	-	-	2	-	-	-	2	-	-	-	-	-	-	-	-	-	-	7	2	-	-	-	-	-	-	-	-	-	-	-	-	-	-	12	-	-	-	-	-	10.0857	75.5095	0.193697	204.283
2009-09-04	-	-	7	2	-	-	46	-	-	2	-	-	-	-	-	7	-	17	34	-	-	-	-	-	-	-	-	5	2	-	-	10	-	24	-	-	-	-	-	12.3267	69.3679	0.406798	326.366
2009-09-05	-	2	2	2	-	-	43	-	-	-	-	-	-	-	-	5	-	14	7	-	-	-	-	-	-	-	-	-	-	-	-	2	-	10	-	-	-	-	-	11.4346	78.8759	0.216474	317.327
2009-09-06	-	-	-	-	-	-	-	-	-	-	-	-	-	-	-	-	-	-	2	-	-	-	-	-	-	-	-	-	-	-	-	-	-	22	-	-	-	-	-	12.0555	90.2796	0.101544	73.0349
2009-09-07	-	-	2	-	2	-	2	-	-	-	-	-	-	-	-	-	-	5	2	-	-	-	-	-	-	-	-	-	-	-	-	-	-	14	-	-	-	-	-	8.46575	77.8036	0.33966	114.198
2009-09-08	-	-	10	-	-	-	2	-	-	-	-	-	-	5	-	2	-	22	5	2	-	-	-	-	-	-	-	-	2	-	-	2	-	36	-	-	-	-	7	8.65533	64.5167	0.223562	306.855
2009-09-09	-	5	14	2	-	-	-	-	-	-	-	-	-	-	-	10	-	34	-	-	-	2	-	-	-	-	-	7	2	-	-	-	-	24	-	-	-	-	5	9.1445	63.0412	0.253369	358.223
2009-09-10	-	-	2	-	-	-	14	-	-	-	-	-	-	-	-	-	2	48	2	-	-	2	-	-	-	-	-	7	-	-	2	7	-	29	-	-	-	-	5	11.6115	60.0275	0.140414	82.3287
2009-09-11	-	-	7	-	2	-	29	-	-	-	-	-	-	-	-	10	-	137	2	-	-	10	-	-	-	-	-	2	2	-	-	5	-	41	-	-	-	-	-	14.6165	60.2508	0.198155	4.46121
2009-09-12	-	5	60	-	-	-	17	-	-	-	-	-	-	-	-	-	-	391	-	-	-	-	-	-	-	-	-	2	2	-	-	12	-	38	-	-	-	-	-	16.0158	58.395	0.0880546	101.683
2009-09-13	-	2	19	-	5	-	12	-	2	-	-	-	-	5	-	2	-	280	2	2	-	-	-	-	-	-	-	5	-	-	-	-	-	12	-	-	-	-	2	11.5451	80.77	0.207336	261.229
2009-09-14	-	-	7	-	-	-	2	-	-	-	-	-	-	2	-	-	-	209	-	-	-	-	-	-	-	-	-	2	7	-	2	5	-	36	-	-	-	-	-	13.2296	72.6795	0.108048	23.2967
2009-09-15	-	2	41	-	-	-	7	-	-	-	-	2	-	2	-	5	-	585	-	-	-	-	-	-	-	-	-	-	-	-	-	-	-	7	-	-	-	-	-	12.6557	72.9487	0.257914	179.141
2009-09-16	-	-	60	-	2	-	19	-	-	-	-	-	-	5	-	5	-	713	2	-	-	-	-	-	-	-	-	2	-	-	-	5	-	22	-	-	-	-	-	13.378	71.7879	0.236206	331.416
2009-09-17	-	2	43	-	-	-	7	-	2	-	-	-	-	7	-	-	-	365	-	-	-	-	-	-	7	-	-	10	2	-	-	2	-	31	-	-	-	-	-	11.3189	79.7183	0.127775	354.094
2009-09-18	-	12	125	-	-	-	17	-	-	-	-	-	-	5	-	7	-	986	-	-	-	-	-	-	-	-	-	17	5	-	-	-	-	29	-	-	-	-	-	13.9819	61.8868	0.387398	212.782
2009-09-19	-	22	264	-	-	-	41	-	-	-	-	-	-	19	2	24	-	2760	-	-	-	-	-	-	-	-	-	10	-	-	2	2	-	41	-	-	-	-	7	16.3394	54.7579	0.524065	188.218
2009-09-20	-	50	307	-	7	-	7	-	2	-	-	-	-	7	2	10	-	2662	-	5	2	-	-	-	-	-	2	17	-	-	2	2	-	50	-	-	-	-	5	16.7165	56.0975	0.588568	294.179
2009-09-21	-	34	91	-	2	-	2	-	-	-	-	-	-	-	2	2	-	996	2	-	-	-	-	-	-	-	-	14	5	-	2	7	-	12	-	-	-	-	5	10.2271	84.7139	0.269224	75.8812
2009-09-22	-	5	89	-	-	-	-	-	-	-	-	-	7	7	-	2	-	1070	2	-	-	-	-	-	-	-	-	7	-	-	-	-	-	17	-	-	-	-	-	12.2605	64.335	0.221248	63.6915
2009-09-23	-	34	142	2	-	-	10	-	-	-	-	-	5	10	5	10	-	1634	-	-	-	-	-	-	-	-	-	2	2	-	-	12	-	48	-	-	-	-	2	14.8131	55.4242	0.80259	133.136
2009-09-24	-	86	170	-	2	-	19	-	-	-	-	-	7	24	2	5	-	1533	-	2	-	2	-	-	2	-	-	29	-	-	-	-	-	38	-	-	-	-	2	15.5509	56.6738	0.188243	107.653
2009-09-25	-	62	269	-	7	-	7	-	-	-	-	-	10	10	2	7	-	1058	5	7	14	-	-	-	-	-	-	22	2	-	2	10	-	26	-	-	-	-	2	12.9093	73.26	0.373582	251.771
2009-09-26	-	22	98	-	10	-	7	-	2	-	-	-	-	2	-	-	2	293	-	7	-	-	-	-	-	-	-	10	-	-	2	5	-	19	-	-	-	-	-	9.38133	74.3477	0.388733	242.982
2009-09-27	-	2	46	-	-	-	2	-	-	-	-	-	-	10	-	-	-	650	2	2	2	-	-	-	-	-	-	2	-	-	-	2	-	12	-	-	-	-	5	7.91742	76.965	0.622562	35.0821
2009-09-28	-	7	98	-	-	-	2	-	-	-	-	2	-	10	-	-	-	372	-	-	-	-	-	-	5	-	-	5	2	-	-	5	-	12	-	-	-	-	-	9.66058	65.6779	0.362033	179.606
2009-09-29	-	19	79	-	7	-	10	-	2	-	-	-	7	2	5	2	-	324	2	2	2	-	-	-	2	-	-	24	2	-	-	5	-	29	-	-	-	-	7	12.4967	58.1154	0.767681	194.5
2009-09-30	-	26	137	-	-	-	22	-	-	-	-	-	2	17	5	2	2	516	-	5	5	-	-	-	-	-	-	22	-	-	2	19	-	46	-	-	-	-	7	13.2411	63.0237	0.462147	165.599
2009-10-01	-	43	139	-	-	-	5	-	-	-	-	-	12	24	22	-	-	641	-	2	-	-	-	-	-	-	-	7	-	-	-	7	-	24	-	-	-	-	7	15.9997	56.9337	0.367239	186.171
2009-10-02	-	36	199	-	2	-	7	-	-	-	-	2	17	29	26	5	-	878	-	-	10	-	-	-	10	-	-	26	-	-	-	2	-	34	2	-	-	-	5	17.9179	47.0179	0.161763	318.576
2009-10-03	-	17	60	-	-	-	2	-	-	-	-	-	2	41	5	-	-	478	5	2	-	-	-	-	17	2	-	12	-	-	-	2	-	31	-	-	-	-	7	17.459	56.9567	0.499411	192.477
2009-10-04	-	24	166	-	-	-	14	-	-	-	-	-	17	12	17	-	5	1142	2	2	5	-	-	-	2	2	-	22	-	-	-	2	-	24	-	-	-	-	5	14.5625	60.5558	0.117338	73.69
2009-10-05	-	10	70	-	5	-	7	-	-	-	-	2	2	17	26	10	7	631	-	2	-	-	-	2	7	-	-	22	-	-	-	12	-	34	-	-	-	-	5	6.41157	-	0.331698	342.873
2009-10-06	-	50	77	-	7	-	10	-	2	-	-	-	2	17	19	12	-	761	-	2	10	-	2	-	5	-	-	19	-	-	-	7	2	48	-	-	-	-	-	-	49.3287	0.125025	11.7591
2009-10-07	-	24	62	-	5	2	46	-	-	-	-	2	10	19	24	2	2	864	2	7	2	5	2	-	7	-	-	26	-	-	5	12	-	43	2	2	-	-	12	-	39.8612	0.666358	234.935
2009-10-08	-	19	48	-	5	-	10	-	-	-	-	-	12	12	12	10	-	768	2	2	2	-	2	-	2	-	-	19	-	-	-	-	-	31	-	-	-	-	5	-	46.4404	0.11588	253.948
2009-10-09	-	24	60	-	-	-	10	-	2	-	-	-	5	14	31	-	2	775	7	-	2	-	-	-	10	-	-	24	5	-	2	-	-	34	2	-	-	-	10	-	54.5242	0.368065	137.714
2009-10-10	-	-	14	-	-	-	19	-	2	-	-	2	-	12	5	-	-	209	2	-	-	-	-	-	-	-	-	2	-	-	-	-	-	12	-	-	-	-	-	-	75.4104	0.371252	25.5405
2009-10-11	-	-	24	-	-	-	7	-	2	-	-	-	2	5	5	-	-	197	-	-	-	-	2	-	5	-	-	2	-	-	-	10	-	22	-	-	-	-	7	-	59.9246	0.604376	231.865
2009-10-12	-	7	17	-	2	-	12	-	-	-	-	-	5	10	7	-	-	286	5	2	-	-	-	-	2	-	-	19	-	-	2	2	-	26	5	-	-	-	10	-	53.4858	0.532475	154.321
2009-10-13	-	5	41	-	2	2	17	-	2	-	-	-	-	5	5	-	2	161	-	-	5	-	-	-	5	-	-	14	2	-	5	2	-	10	-	-	-	-	-	-	67.5242	0.609364	58.7177
2009-10-14	-	2	12	-	-	2	2	-	2	-	-	-	-	2	-	-	-	125	-	-	-	-	-	-	-	-	-	7	-	-	-	2	-	10	-	-	-	-	-	13.0972	66.9858	0.113435	87.4004
2009-10-15	-	-	12	-	-	-	14	-	-	-	-	-	-	-	7	-	-	132	-	-	-	2	2	-	-	-	-	12	2	-	-	-	-	12	7	-	-	-	-	11.7407	69.0004	0.368172	23.208
2009-10-16	-	-	7	-	-	-	2	-	-	-	-	-	-	10	10	-	-	125	-	-	-	-	7	-	-	-	-	14	-	-	7	-	2	12	2	-	-	-	-	13.8374	59.5238	0.294791	271.219
2009-10-17	-	-	7	-	-	-	22	-	-	-	-	-	-	2	12	5	2	82	2	-	-	-	5	-	7	-	-	7	2	-	-	-	-	10	17	-	-	-	-	12.106	67.1573	0.115574	12.483
2009-10-18	-	-	10	-	-	-	5	-	-	-	-	-	-	-	2	2	-	79	-	-	-	-	-	-	7	-	-	12	-	-	-	5	2	10	2	-	-	-	2	11.3773	66.8613	0.602005	170.412
2009-10-19	-	-	14	-	-	-	-	-	-	-	-	-	-	-	12	-	-	91	2	2	-	-	2	-	7	-	-	12	-	-	-	-	-	5	2	-	-	-	10	15.6538	50.7679	0.556633	312.788
2009-10-20	-	-	12	-	-	5	14	-	2	-	-	-	-	-	14	-	-	98	2	-	-	10	2	-	17	-	-	10	2	-	-	-	-	14	-	-	-	-	5	13.9277	49.0929	0.362966	226.069
2009-10-21	-	-	-	-	-	-	2	-	-	-	-	-	-	-	2	-	2	38	-	-	-	5	10	-	2	-	-	12	-	-	7	-	-	7	-	5	-	-	-	12.3253	55.0971	0.356811	186.834
2009-10-22	-	-	17	-	-	-	7	-	-	-	-	-	2	-	-	-	2	58	-	-	2	-	-	-	5	-	-	22	2	-	2	-	-	14	-	-	-	-	-	16.9608	48.7454	0.287641	63.3314
2009-10-23	-	-	12	-	-	7	2	-	-	-	-	2	-	-	-	-	-	65	2	-	2	7	2	2	7	-	-	10	-	-	-	-	-	10	2	-	-	-	5	11.4984	73.0137	0.42273	210.104
2009-10-24	-	-	-	-	-	2	2	-	-	-	-	2	-	-	2	2	-	26	-	-	-	-	-	-	-	-	-	5	-	-	-	-	-	2	-	-	-	-	-	11.8131	65.3188	0.660931	180.417
2009-10-25	-	-	12	-	-	-	2	-	2	-	-	-	-	-	2	-	2	43	-	-	-	-	-	-	5	-	-	7	-	-	-	-	-	17	2	-	-	-	5	16.2262	46.4546	0.260285	194.182
2009-10-26	-	-	10	-	2	-	12	-	-	-	-	-	-	-	12	2	-	77	2	-	2	7	10	-	7	-	-	43	-	-	-	-	5	10	5	-	-	-	-	18.9202	45.1842	0.471044	236.1
2009-10-27	-	-	7	-	-	-	12	-	-	-	-	-	-	-	-	10	-	29	5	-	2	-	-	-	17	-	-	22	-	-	2	-	-	10	2	-	-	-	-	16.4508	51.2243	0.0684363	27.0712
2009-10-28	-	-	7	-	-	-	5	-	-	-	-	-	-	-	2	2	-	7	-	-	-	2	-	-	5	-	-	22	-	-	-	2	-	10	2	-	-	-	-	21.9463	46.1604	0.671972	345.394
2009-10-29	-	-	17	-	2	-	12	-	-	-	-	-	-	-	5	2	-	67	-	-	10	5	5	-	-	-	-	36	-	-	-	-	2	17	-	2	-	-	2	23.6804	45.7429	0.173643	12.8114
2009-10-30	-	-	-	-	-	-	7	-	-	-	-	-	-	-	-	-	-	41	-	-	7	12	7	-	-	-	-	41	-	-	-	-	-	12	2	-	-	-	-	22.9012	51.2008	0.317336	118.598
2009-10-31	-	-	5	-	-	-	-	-	-	-	-	-	-	-	7	2	5	48	-	-	14	-	2	-	5	-	-	46	2	-	-	-	-	17	2	-	-	-	10	18.3896	61.8475	0.198892	85.0636
2009-11-01	-	-	7	5	-	-	2	-	-	-	-	-	-	2	5	-	5	22	-	-	2	5	5	-	-	-	-	24	2	-	-	-	2	12	5	5	-	-	2	15.0554	68.1374	0.274002	167.013
2009-11-02	-	-	5	-	2	-	-	-	-	-	-	-	-	-	-	-	5	5	-	-	-	-	-	-	-	-	-	17	7	-	5	-	2	-	-	-	-	-	7	12.47	74.7013	0.489695	125.084
2009-11-03	-	-	5	-	2	-	12	-	-	-	-	-	-	-	-	-	10	14	2	-	5	2	2	-	12	-	-	72	2	-	12	-	2	-	2	-	-	-	2	13.7344	54.3542	0.124851	225.179
2009-11-04	-	-	-	-	-	2	10	-	5	-	-	-	-	-	-	-	5	22	-	-	-	-	-	-	-	-	-	43	5	-	2	-	2	2	7	-	-	-	-	13.3194	45.4639	0.388447	47.8363
2009-11-05	-	-	7	-	2	-	7	-	-	-	-	-	-	-	2	-	10	14	-	-	5	-	2	-	-	-	-	50	5	2	2	-	-	2	7	-	2	-	5	13.6266	54.7996	0.214619	105.42
2009-11-06	-	-	2	-	-	-	2	-	-	-	-	-	-	-	2	-	7	19	-	-	2	-	-	-	2	-	-	36	5	2	2	-	-	7	-	-	-	-	7	12.2412	57.1042	0.576673	312.146
2009-11-07	-	-	-	-	2	-	5	-	-	-	-	-	-	-	-	-	12	17	2	-	2	-	-	-	2	-	-	58	5	2	5	-	-	2	-	-	-	-	5	12.9244	50.64	0.577553	220.742
2009-11-08	-	-	2	-	2	-	-	-	-	-	-	-	-	-	-	-	10	5	-	-	-	-	-	-	-	-	-	46	-	2	2	-	2	-	-	-	2	-	-	12.9473	49.555	0.797978	24.115
2009-11-09	-	-	-	-	-	-	7	-	-	-	-	-	-	10	-	-	19	17	-	-	-	2	5	-	-	-	-	22	2	-	-	-	-	-	2	2	-	-	-	13.8632	48.3338	0.764133	21.1272
2009-11-10	-	-	10	-	-	-	-	-	-	-	-	-	-	2	-	-	22	12	-	-	2	-	5	-	-	-	-	38	2	2	-	-	2	2	2	-	-	-	-	17.132	39.0275	0.0477114	283.147
2009-11-11	-	-	-	-	-	-	5	-	2	-	-	-	-	5	-	-	29	17	-	-	12	2	7	-	5	-	-	46	-	2	2	-	-	2	2	-	-	-	5	18.8745	37.6913	0.277671	108.111
2009-11-12	-	-	2	-	-	-	-	-	-	-	-	-	-	5	-	-	31	12	-	-	2	-	7	-	-	-	-	55	-	2	-	-	-	2	-	7	-	-	7	18.0517	41.5146	0.304834	244.248
2009-11-13	-	-	10	-	-	-	-	-	-	-	-	-	-	5	2	-	10	10	-	-	-	-	-	-	5	-	-	48	-	-	5	-	7	2	-	2	-	-	2	18.7565	38.3506	0.302784	281.701
2009-11-14	-	-	-	-	-	-	-	-	2	-	-	-	-	-	-	-	46	22	7	-	-	-	2	-	-	-	12	74	7	5	5	-	10	5	-	-	-	-	5	17.5087	48.7717	0.162476	332.347
2009-11-15	-	-	2	-	-	-	7	-	-	-	-	-	-	-	-	-	36	5	-	-	-	2	5	-	-	-	2	43	-	-	2	-	-	-	-	-	-	-	7	20.7158	37.1071	0.366741	285.527
2009-11-16	-	-	2	-	-	-	5	-	-	-	-	-	2	-	-	-	22	5	-	-	-	-	-	-	-	-	-	26	2	5	-	-	2	2	2	2	-	-	7	18.2096	43.8579	0.474656	192.223
2009-11-17	-	-	2	-	-	2	5	-	-	-	-	-	2	-	-	-	53	14	2	-	-	-	-	-	-	-	-	17	7	5	-	-	-	2	2	-	-	-	5	14.5333	62.5225	0.208329	49.1416
2009-11-18	-	-	5	-	-	-	5	-	-	-	-	-	-	5	-	-	17	17	2	-	-	-	2	-	-	-	-	19	5	5	2	-	-	5	-	5	-	-	-	14.3696	61.59	0.256766	224.385
2009-11-19	-	-	2	-	-	-	2	-	-	-	-	-	-	2	-	-	7	10	-	12	-	-	5	-	-	-	-	29	-	-	5	-	-	2	2	-	-	-	2	14.7223	54.4346	0.286898	355.221
2009-11-20	-	-	5	-	-	-	2	-	-	-	-	-	-	2	-	-	5	7	-	-	-	-	2	-	-	-	-	29	-	-	-	-	2	7	-	-	-	-	2	15.2404	57.6354	0.609808	315.82
2009-11-21	-	-	-	-	-	-	-	-	2	-	-	-	-	2	-	-	7	7	-	2	-	-	5	-	-	-	-	19	-	-	2	-	2	-	-	-	-	-	5	18.2208	45.8562	0.547576	352.912
2009-11-22	-	-	-	-	-	-	-	-	5	-	-	-	-	5	-	-	12	-	-	-	-	-	-	-	-	-	5	38	-	5	-	-	-	-	2	2	-	-	-	18.6567	48.455	0.0746276	131.905
2009-11-23	-	-	2	2	-	-	-	-	-	-	-	-	-	2	-	-	7	12	-	-	5	-	5	-	-	-	-	26	2	5	2	-	5	7	-	-	-	-	2	21.0471	38.177	0.734423	20.4261
2009-11-24	-	-	2	-	-	2	2	-	-	-	-	-	2	-	-	-	7	19	2	2	-	-	5	2	-	-	-	14	-	5	-	-	5	-	-	-	-	-	-	16.5033	50.0875	0.475077	275.458
2009-11-25	-	-	2	-	-	-	-	-	2	-	-	-	-	-	-	-	7	5	-	-	-	-	7	-	-	-	-	26	-	-	-	-	2	-	2	-	-	-	2	17.215	61.6245	0.482024	279.655
2009-11-26	-	-	-	-	-	-	2	-	-	-	-	-	-	-	-	-	10	5	-	-	-	-	10	-	-	-	-	36	-	2	2	-	2	2	2	2	-	-	7	18.5367	54.1279	0.288144	134.919
2009-11-27	-	-	2	-	-	-	2	-	-	-	-	-	-	-	-	-	14	12	-	2	-	-	2	-	10	-	2	38	2	2	-	-	10	2	2	-	-	-	7	19.8363	44.8817	0.754928	121.453
2009-11-28	-	-	7	-	2	-	-	-	5	-	-	-	-	-	-	-	19	10	-	-	-	-	2	-	-	-	-	50	2	5	2	-	2	-	-	10	-	-	7	18.8733	44.7392	0.115875	306.42
2009-11-29	-	-	-	-	-	-	-	-	-	-	-	-	-	2	-	-	19	5	2	-	-	-	5	-	-	-	-	29	2	2	5	-	2	7	-	-	-	-	2	16.3079	49.5525	0.247439	16.3674
2009-11-30	-	-	2	-	-	-	-	-	-	-	-	5	-	-	-	-	10	2	2	-	-	-	2	-	2	-	-	29	5	5	2	-	-	10	-	-	-	-	2	19.5608	38.9408	0.496941	335.964
2009-12-01	-	-	2	-	2	-	2	-	2	-	-	-	-	-	-	-	17	2	-	-	-	-	12	-	2	-	-	41	10	2	2	-	-	-	-	5	-	-	7	18.5996	38.8575	0.197443	194.288
2009-12-02	-	-	-	-	-	-	-	-	-	-	-	-	-	-	-	-	7	2	-	-	-	-	2	-	7	-	-	43	10	2	14	-	5	-	-	-	-	-	2	20.9103	40.4937	0.57623	108.163
2009-12-03	-	-	-	-	-	-	2	-	-	-	-	-	-	-	-	-	5	2	-	-	-	-	14	-	5	-	-	53	5	2	5	-	-	-	-	-	-	-	7	23.1429	35.6492	0.275461	358.698
2009-12-04	-	-	-	-	2	5	-	-	5	-	-	2	-	-	-	-	7	7	2	-	-	-	12	-	2	-	-	36	2	2	-	-	2	2	5	-	-	-	2	19.0717	46.8371	0.399615	257.012
2009-12-05	-	-	2	-	-	2	-	-	-	-	-	-	-	-	-	-	-	10	-	-	-	-	7	-	-	-	-	14	2	-	2	-	-	2	-	5	-	-	7	16.2779	56.7367	0.241277	314.58
2009-12-06	-	-	-	-	-	7	-	-	5	-	-	-	-	-	-	-	19	14	-	-	2	-	19	5	-	-	-	22	2	-	7	-	10	2	2	-	-	-	5	18.6104	46.7163	0.245421	130.311
2009-12-07	-	-	-	-	-	-	-	-	-	-	-	-	-	-	-	-	2	5	-	-	-	-	7	-	-	-	-	12	-	2	2	-	-	2	7	2	-	-	-	14.6461	55.45	0.152205	135.339
2009-12-08	-	-	-	-	-	-	-	-	-	-	-	-	-	-	-	-	2	2	-	-	-	-	7	-	-	-	-	17	-	2	-	-	2	-	5	5	-	-	-	-	-	0.210683	34.1789
2009-12-09	-	-	-	-	-	5	-	-	-	-	-	-	-	-	-	-	2	7	2	-	-	-	7	-	-	-	-	14	-	2	-	-	5	-	-	-	-	-	-	-	-	0.117366	48.2915
2009-12-10	-	-	-	-	-	-	-	-	5	-	-	-	-	-	-	-	2	7	-	-	-	-	5	-	-	-	-	24	-	-	-	-	-	7	-	-	-	-	5	-	-	0.382326	61.5342
2009-12-11	-	-	-	-	-	5	-	-	-	-	-	-	-	-	-	-	2	7	-	-	-	-	5	-	-	-	7	17	2	-	5	-	-	-	-	2	-	-	-	-	-	0.226751	65.9167
2009-12-12	-	-	-	-	-	-	-	-	-	-	-	-	-	-	-	-	2	5	-	-	-	-	5	-	-	-	2	22	7	7	5	-	5	-	-	-	-	-	2	-	-	0.104805	264.304
2009-12-13	-	-	2	-	-	-	-	-	5	-	-	-	-	-	-	-	7	5	-	-	-	-	5	-	-	-	-	24	5	-	-	-	-	-	2	2	-	-	2	-	-	0.0555556	278.577
2009-12-14	-	-	-	-	-	-	-	-	-	-	-	-	-	-	2	-	5	-	-	-	-	-	5	-	2	-	5	46	5	-	5	-	-	-	-	2	-	-	2	-	-	0.466806	117.503
2009-12-15	-	-	-	-	-	-	-	-	-	-	-	2	-	-	-	-	-	2	-	-	-	-	5	-	-	-	-	41	-	7	-	-	5	-	-	2	-	-	2	-	-	0.353458	213.267
2009-12-16	-	-	-	-	-	2	-	-	-	-	-	-	-	-	-	-	-	5	-	-	-	-	2	-	-	-	2	36	5	12	-	-	-	7	-	2	-	-	-	-	-	0.162352	241.751
2009-12-17	-	-	-	-	-	-	-	-	-	-	-	-	-	-	-	-	-	-	-	-	-	-	5	2	-	-	-	36	7	7	-	-	2	-	5	2	-	-	-	-	-	0.263257	95.1166
2009-12-18	-	-	-	-	2	2	-	-	-	-	-	-	-	-	-	-	-	7	2	-	-	-	10	7	2	-	-	36	5	7	2	-	2	-	-	-	2	-	7	-	-	0.482848	159.858
2009-12-19	-	-	-	-	-	-	-	-	-	-	-	-	-	-	-	-	2	7	-	-	-	-	-	-	7	-	10	31	2	7	2	-	-	-	2	-	-	-	2	-	-	0.487312	168.685
2009-12-20	-	-	-	-	-	2	-	-	-	-	-	-	-	-	-	-	2	7	-	-	-	-	2	-	-	-	19	34	-	-	-	-	-	-	2	5	-	-	5	-	-	0.183402	330.249
2009-12-21	-	-	-	2	-	-	-	-	-	-	-	2	-	-	-	-	-	5	-	-	-	-	-	-	-	-	5	38	5	5	-	-	2	-	-	-	-	-	-	23.6655	31.5295	0.288869	50.3416
2009-12-22	-	-	-	-	-	10	-	-	-	-	-	2	-	-	-	-	-	7	-	-	-	-	2	-	-	-	-	31	2	-	-	-	2	5	-	-	-	2	5	21.4017	36.895	0.360377	194.009
2009-12-23	-	-	-	-	-	-	-	-	2	-	-	-	-	-	-	-	10	2	-	-	-	-	5	-	2	-	-	19	2	2	-	-	-	-	-	7	-	5	5	20.1767	37.2608	0.0992261	249.52
2009-12-24	-	-	-	-	-	-	-	-	-	-	-	-	-	-	-	-	-	-	-	-	-	-	-	-	-	-	-	-	-	-	-	-	-	-	-	-	-	-	-	21.8287	40.8825	0.379286	346.592
2009-12-25	-	-	-	-	-	-	-	-	-	-	-	-	-	-	-	-	-	-	-	-	-	-	-	-	-	-	-	-	-	-	-	-	-	-	-	-	-	-	-	22.6342	39.4829	0.0406907	21.2832
2009-12-26	-	-	-	-	-	-	-	-	-	-	-	-	-	-	-	-	-	-	-	-	-	-	-	-	-	-	-	-	-	-	-	-	-	-	-	-	-	-	-	21.33	36.2287	0.2859	69.9375
2009-12-27	-	-	-	-	-	-	-	-	-	-	-	-	-	-	-	-	-	-	-	-	-	-	-	-	-	-	-	-	-	-	-	-	-	-	-	-	-	-	-	20.8571	44.0217	0.25933	250.489
2009-12-28	-	-	-	-	-	-	-	-	-	-	-	-	-	-	-	-	-	-	-	-	-	-	-	-	-	-	-	-	-	-	-	-	-	-	-	-	-	-	-	17.7967	49.6542	0.437213	250.968
2009-12-29	-	-	-	-	-	-	-	-	-	-	-	-	-	-	-	-	-	-	-	-	-	-	-	-	-	-	-	-	-	-	-	-	-	-	-	-	-	-	-	18.5629	55.0092	0.181532	296.103
2009-12-30	-	-	-	-	-	-	-	-	-	-	-	-	-	-	-	-	-	-	-	-	-	-	-	-	-	-	-	-	-	-	-	-	-	-	-	-	-	-	-	20.4587	48.2283	0.0747488	159.93
2009-12-31	-	-	-	-	-	-	-	-	-	-	-	-	-	-	-	-	-	-	-	-	-	-	-	-	-	-	-	-	-	-	-	-	-	-	-	-	-	-	-	19.2058	51.3	0.285504	148.466
2010-01-01	-	-	-	-	-	-	-	-	-	-	-	-	-	-	-	-	-	-	-	-	-	-	-	-	-	-	-	-	-	-	-	-	-	-	-	-	-	-	-	21.6171	48.2871	0.0600128	20.854
2010-01-02	-	-	-	-	-	-	-	-	-	-	-	-	-	-	-	-	-	-	-	-	-	-	-	-	-	-	-	-	-	-	-	-	-	-	-	-	-	-	-	24.8079	39.0208	0.0523405	295.884
2010-01-03	-	-	-	-	-	-	-	-	-	-	-	-	-	-	-	-	-	-	-	-	-	-	-	-	-	-	-	-	-	-	-	-	-	-	-	-	-	-	-	18.7283	55.9271	0.224216	191.393
2010-01-04	-	-	-	-	-	-	-	-	2	-	-	-	-	-	-	-	-	-	-	-	-	-	2	-	2	-	-	17	-	-	-	-	-	-	-	5	-	-	-	19.2108	62.1208	0.0818754	7.88668
2010-01-05	-	-	-	-	-	-	-	-	-	-	-	-	-	-	-	-	-	5	-	-	-	-	-	2	-	-	-	19	-	2	-	-	2	-	2	-	-	-	2	20.775	54.3579	0.205522	33.0415
2010-01-06	-	-	-	-	-	-	-	-	2	-	-	-	-	-	2	-	-	2	-	-	-	-	2	7	-	-	-	12	-	5	-	-	2	-	5	-	-	-	-	22.2133	47.7354	0.128048	275.74
2010-01-07	-	-	-	-	-	-	-	-	-	-	-	2	-	-	-	-	-	-	-	-	-	-	2	2	5	-	-	24	-	2	-	-	5	2	2	-	-	2	2	21.9108	38.0308	0.260453	20.2441
2010-01-08	-	-	-	-	-	-	-	-	-	-	-	-	-	-	-	-	-	2	-	-	-	-	-	-	2	-	-	14	2	-	-	-	-	-	2	10	-	2	7	22.6975	38.2054	0.299743	245.049
2010-01-09	-	-	-	-	-	2	-	-	5	-	-	-	-	-	-	-	-	-	-	-	-	-	-	7	10	-	2	14	2	-	-	-	-	2	2	-	-	-	-	23.5346	36.275	0.247429	353.608
2010-01-10	-	-	-	-	-	-	-	-	12	-	-	-	-	-	-	-	-	-	-	-	-	-	-	2	12	-	2	24	-	2	2	-	7	-	-	-	-	-	7	22.2138	35.5204	0.142506	176.885
2010-01-11	-	-	-	-	-	-	2	-	5	-	-	7	-	-	-	-	-	7	-	-	-	-	-	-	5	-	2	19	-	-	-	-	-	2	2	-	-	-	7	18.4154	41.8967	0.154514	61.4007
2010-01-12	-	-	-	-	-	-	-	-	5	-	-	-	-	-	-	-	-	-	-	-	-	-	-	5	5	-	-	26	-	2	-	-	-	-	-	-	-	5	-	20.1017	45.0867	0.220617	99.9481
2010-01-13	-	-	-	-	-	-	2	-	-	-	-	2	-	-	-	-	-	-	-	-	-	-	-	-	7	-	2	14	5	2	-	-	2	-	5	-	-	-	2	22.9996	33.9158	0.172526	113.356
2010-01-14	-	-	-	-	-	-	-	-	-	-	-	2	-	-	-	-	-	2	-	-	-	-	-	5	2	-	2	31	-	2	-	-	2	-	-	2	-	-	2	23.0175	38.2962	0.130014	34.8276
2010-01-15	-	-	-	-	-	-	-	-	-	-	-	-	-	-	-	-	-	2	-	-	-	-	-	-	10	-	7	19	-	-	-	-	2	-	-	-	-	2	5	20.9883	52.4504	0.20139	214
2010-01-16	-	-	-	-	-	5	-	-	2	-	-	2	-	-	-	-	-	-	-	-	-	-	-	-	5	-	5	19	-	-	-	-	10	2	2	2	-	-	5	21.9	53.4942	0.302815	267.37
2010-01-17	-	-	-	-	-	-	-	-	5	-	-	-	-	-	-	-	-	-	-	-	-	-	2	-	10	-	7	14	-	-	-	-	5	-	-	-	-	-	-	22.3333	49.7608	0.186317	212.754
2010-01-18	-	-	-	-	-	2	-	-	-	-	-	-	-	-	-	-	-	2	-	-	-	-	-	-	5	-	2	5	-	-	-	-	2	-	-	-	-	2	2	19.6275	58.3646	0.237227	280.986
2010-01-19	-	-	-	-	-	-	-	-	2	-	-	-	-	-	-	-	-	-	-	-	-	-	-	-	7	-	2	10	-	-	-	-	2	-	-	2	-	2	-	22.6387	45.7113	0.106309	200.702
2010-01-20	-	-	-	-	-	2	-	-	-	-	-	2	-	-	-	-	-	-	-	-	-	-	-	-	-	-	-	12	2	2	-	-	-	-	-	-	-	2	-	26.2396	36.9446	0.21738	44.6089
2010-01-21	-	-	2	-	-	-	-	-	2	-	-	5	-	-	-	-	-	2	-	-	-	-	-	2	7	-	12	38	-	2	-	-	-	-	-	-	-	7	5	26.2817	44.4192	0.251115	45.9414
2010-01-22	-	-	-	-	-	2	-	-	-	-	-	-	-	-	-	-	-	-	-	-	-	-	-	-	19	-	-	41	-	7	-	-	2	-	-	-	-	2	10	24.2475	48.6708	0.122565	52.1911
2010-01-23	-	-	2	-	-	2	-	-	-	-	-	-	-	-	-	-	-	2	-	-	-	-	-	-	-	-	7	14	2	-	2	-	-	-	-	-	-	2	-	22.5558	53.5738	0.0543053	253.067
2010-01-24	-	-	-	-	-	-	-	-	2	-	-	2	-	-	-	-	-	2	-	-	-	-	-	2	-	-	10	22	-	2	5	-	12	2	5	-	-	5	2	22.5654	54.9537	0.219005	272.698
2010-01-25	-	-	-	-	-	2	-	-	-	-	-	-	-	-	-	-	-	-	2	-	-	-	-	5	-	-	14	14	5	-	-	-	-	-	-	-	-	5	-	22.9704	55.0767	0.520357	254.535
2010-01-26	-	-	-	-	-	-	-	-	2	-	-	2	-	-	-	-	-	-	-	-	-	-	-	-	2	-	5	17	-	2	-	-	5	-	-	-	-	2	5	23.3762	52.3858	0.277506	323.291
2010-01-27	-	-	2	-	-	2	-	-	2	-	-	5	-	-	-	-	-	2	-	-	-	-	-	2	7	-	14	17	2	-	-	-	-	-	-	2	-	2	5	25.6363	45.3438	0.151969	17.6865
2010-01-28	-	-	-	-	-	2	-	-	-	-	-	-	-	-	-	-	-	-	-	-	-	-	-	5	2	-	5	12	-	-	-	-	14	-	-	-	-	-	10	24.215	45.2354	0.18901	54.8922
2010-01-29	-	-	-	-	-	2	-	-	-	-	-	-	-	-	-	-	-	-	-	-	-	-	-	-	-	-	17	12	5	-	-	-	2	-	-	-	-	-	-	23.0408	47.5771	0.490986	350.278
2010-01-30	-	-	-	-	-	5	-	-	2	-	-	-	-	-	-	-	-	-	-	-	-	-	-	2	5	-	2	10	-	-	-	-	-	-	-	-	-	2	-	23.7329	40.9275	0.58093	274.865
2010-01-31	-	-	-	-	-	-	-	-	-	-	-	2	-	-	-	-	-	-	-	-	-	-	-	2	5	-	10	24	-	-	-	-	-	-	-	-	-	-	-	24.3987	33.6663	0.239411	201.516
2010-02-01	-	-	-	-	-	2	-	-	2	-	-	2	-	-	-	-	-	-	-	-	-	-	-	-	12	-	7	5	-	-	-	-	-	2	-	-	-	2	2	23.475	35.1204	0.233999	63.5935
2010-02-02	-	-	-	-	-	-	-	-	-	-	-	-	-	-	-	-	-	-	-	-	-	-	-	-	-	-	10	17	-	-	-	-	2	5	-	2	-	2	-	19.1963	47.4554	0.198245	175.04
2010-02-03	-	-	-	-	-	-	-	-	-	-	-	-	-	-	-	-	-	-	-	-	-	-	-	-	-	-	5	10	-	2	-	-	5	-	-	-	-	2	-	18.4225	55.7183	0.159644	210.737
2010-02-04	-	-	-	-	-	-	-	-	-	-	-	-	-	-	-	-	-	-	-	-	-	-	-	-	2	-	-	10	-	2	-	-	2	-	-	-	-	-	-	20.5733	48.5071	0.193984	186.079
2010-02-05	-	-	-	-	-	5	-	-	-	-	-	-	-	-	-	-	-	-	-	-	-	-	-	-	-	-	14	12	-	2	-	-	5	-	-	-	-	-	2	19.9196	41.7921	0.16429	340.949
2010-02-06	-	-	-	-	-	-	-	-	-	-	-	-	-	-	-	-	-	-	-	-	-	-	-	5	2	-	5	10	-	2	-	-	-	-	-	-	-	-	-	18.2908	49.0875	0.205348	119.046
2010-02-07	-	-	-	-	-	2	-	-	-	-	-	-	-	-	-	-	-	-	-	-	-	-	-	2	2	-	-	10	-	-	-	-	7	-	-	-	-	5	2	20.3775	47.045	0.250242	329.125
2010-02-08	-	-	-	-	-	-	-	-	-	-	-	-	-	-	-	-	-	-	-	-	-	-	-	-	2	-	-	5	-	-	-	-	2	-	-	-	-	-	2	23.0983	50.4717	0.0716035	257.021
2010-02-09	-	-	-	-	-	-	-	-	-	-	-	-	-	-	-	-	-	-	-	-	-	-	-	2	-	-	5	7	-	-	-	-	5	10	-	-	-	-	2	23.6425	45.785	0.390273	176.116
2010-02-10	-	-	-	-	-	-	-	-	-	-	-	-	-	-	-	-	-	-	-	-	-	-	-	-	-	-	5	5	-	-	-	-	-	2	-	-	-	2	-	23.8708	44.2317	0.105187	334.312
2010-02-11	-	-	-	-	-	-	-	-	-	-	-	-	-	-	-	-	-	-	-	-	-	-	-	2	-	-	7	12	2	2	-	-	2	-	-	-	-	-	2	20.575	47.7946	0.283582	343.214
2010-02-12	-	-	-	-	-	-	-	-	-	-	-	-	-	-	-	-	-	-	-	-	-	-	-	-	-	-	7	12	-	7	-	-	-	-	-	-	-	2	2	22.27	51.2808	0.147503	92.1845
2010-02-13	-	-	-	-	-	-	-	-	-	-	-	-	-	-	-	-	-	-	-	-	-	-	-	-	7	-	5	5	-	-	2	-	7	2	-	-	-	2	-	23.9867	40.3675	0.321072	340.988
2010-02-14	-	-	-	-	-	-	-	-	-	-	-	-	-	-	-	-	-	-	-	-	-	-	-	-	-	-	2	12	-	-	2	-	2	-	-	-	-	7	-	22.0821	42.6458	0.148701	225.903
2010-02-15	-	-	-	-	-	-	-	-	-	-	-	-	-	-	-	-	-	-	-	-	-	-	-	-	2	-	5	-	-	2	-	-	-	-	-	-	-	2	-	21.9488	44.7458	0.0982094	52.8668
2010-02-16	-	-	-	-	-	-	-	-	-	-	-	-	-	-	-	-	-	-	-	-	-	-	-	-	-	-	7	14	-	-	-	-	2	-	-	-	-	2	-	21.7954	41.455	0.492408	57.5456
2010-02-17	-	-	-	-	-	-	-	-	2	-	-	7	-	-	-	-	-	-	2	-	-	-	-	-	-	-	2	2	-	-	-	-	7	-	-	-	-	-	-	20.4658	43.5975	0.115536	352.459
2010-02-18	-	-	-	-	-	-	-	-	-	-	-	-	-	-	-	-	-	-	-	-	-	-	-	-	-	-	7	7	-	2	-	-	10	2	-	-	-	7	-	19.1967	43.0771	0.36642	15.5479
2010-02-19	-	-	-	-	-	-	-	-	-	-	-	-	-	-	-	-	-	-	-	-	-	-	-	-	-	-	10	7	-	-	-	-	2	2	-	-	-	-	-	20.4692	54.5875	0.158241	219.146
2010-02-20	-	-	-	-	-	-	-	5	-	-	-	-	-	-	-	-	-	-	2	-	-	-	-	2	5	-	5	14	-	2	-	-	5	2	-	-	-	2	-	22.2133	45.9438	0.117669	29.0481
2010-02-21	-	-	-	-	-	-	-	2	-	-	-	-	-	-	-	-	-	-	-	-	-	-	-	-	2	-	-	7	-	2	-	-	-	-	-	-	-	7	-	19.1	49.6496	0.451597	261.32
2010-02-22	-	-	-	-	-	-	-	7	-	-	-	-	-	-	-	-	-	-	-	-	-	-	-	-	-	-	-	10	-	-	-	-	2	2	-	-	-	-	-	15.1062	70.9654	0.327273	350.885
2010-02-23	-	-	-	-	-	-	-	7	-	-	-	-	-	-	-	-	-	-	-	-	-	-	-	-	-	-	2	10	-	2	-	-	7	-	-	-	-	2	-	19.2244	53.865	0.339809	167.767
2010-02-24	-	-	-	-	-	-	-	10	-	-	-	-	-	-	-	-	-	-	-	-	-	-	-	2	2	-	-	12	-	-	-	-	5	-	-	-	-	7	-	19.0387	55.2354	0.233959	16.9359
2010-02-25	-	-	-	-	-	-	-	2	-	-	-	-	-	-	-	-	-	-	2	-	-	-	-	-	-	-	5	5	-	-	-	-	10	2	-	-	-	-	2	15.8008	70.4783	0.255717	137.4
2010-02-26	-	-	-	-	-	-	-	2	-	-	-	-	-	-	-	-	-	-	-	-	-	-	-	-	-	-	-	7	-	2	-	-	12	-	-	-	-	5	-	18.2263	60.4825	0.59942	30.7833
2010-02-27	-	-	-	-	-	-	-	2	2	-	-	2	-	-	-	-	-	-	-	-	-	-	-	-	-	-	5	2	-	-	-	-	2	-	-	2	-	-	-	14.59	38.3496	0.0979249	315.784
2010-02-28	-	-	-	-	-	-	-	2	-	-	-	-	-	-	-	-	-	-	-	-	-	-	-	-	-	-	7	5	-	2	-	-	7	-	-	-	-	-	-	-	-	0.206169	355.013
2010-03-01	-	-	-	-	7	-	-	-	-	-	-	-	-	-	-	-	-	-	-	-	-	-	-	-	-	-	-	14	-	-	-	-	7	-	-	-	-	7	5	-	-	0.344419	136.025
2010-03-02	-	-	-	-	-	-	-	-	-	-	-	-	-	-	-	-	-	-	-	-	-	-	-	-	-	-	5	7	-	-	-	-	5	-	-	-	-	-	-	-	33.1783	0.212585	284.187
2010-03-03	-	-	-	-	-	-	-	-	-	-	-	-	-	-	-	-	-	-	-	-	-	-	-	-	-	-	2	5	-	5	-	-	5	-	-	2	-	-	2	22.22	55.42	0.130623	148.875
2010-03-04	-	-	-	-	-	-	-	-	-	-	-	-	-	-	-	-	-	-	-	-	-	-	-	-	-	-	7	5	-	5	-	-	5	-	-	-	-	5	5	21.1988	52.68	0.481329	140.131
2010-03-05	-	-	-	-	-	-	-	-	-	-	-	-	-	-	-	-	-	-	-	-	-	-	-	-	-	-	-	7	-	5	-	-	10	-	-	-	-	-	2	24.1267	46.1112	0.0786292	312.484
2010-03-06	-	-	-	-	-	-	-	-	-	-	-	-	-	-	-	-	-	-	-	-	-	-	-	-	-	-	14	12	-	-	-	-	7	-	-	2	-	-	-	23.9763	44.7112	0.0620366	11.951
2010-03-07	-	-	-	-	-	-	-	-	2	-	-	-	-	-	-	-	-	-	2	2	-	-	-	-	-	-	12	7	-	-	-	-	5	-	-	-	-	12	-	17.7296	59.9192	0.40353	185.501
2010-03-08	-	-	-	-	-	-	-	-	-	-	-	-	-	-	-	-	-	-	-	-	-	-	-	-	-	-	-	7	-	2	-	-	5	-	-	-	-	-	-	19.4733	56.4721	0.322952	198.887
2010-03-09	-	-	-	-	-	-	-	2	-	-	-	-	-	-	-	-	-	-	-	-	-	-	-	-	-	-	-	7	-	-	-	-	2	-	-	-	-	10	2	21.8292	43.215	0.204048	74.4594
2010-03-10	-	-	-	-	-	-	-	10	-	-	-	-	-	-	-	-	-	-	-	-	-	-	-	-	5	-	-	5	-	-	-	-	7	5	-	-	-	-	2	20.4646	45.2738	0.121317	14.1143
2010-03-11	-	-	-	-	-	-	-	14	-	-	-	-	-	-	-	-	-	-	-	-	-	-	-	-	-	-	-	14	-	-	-	-	2	-	-	-	2	2	2	16.9488	65.5967	0.181111	359.699
2010-03-12	-	-	-	-	-	-	-	10	-	-	-	-	-	-	-	-	-	-	-	-	-	-	-	-	-	-	2	5	-	2	-	-	2	-	-	-	-	5	2	17.2025	71.4963	0.182903	268.554
2010-03-13	-	-	-	-	-	-	-	26	-	-	-	-	-	-	-	-	-	-	-	-	-	-	-	-	-	-	2	5	-	-	-	-	5	-	-	-	-	2	5	17.8183	65.7858	0.326386	167.663
2010-03-14	-	-	-	-	-	-	-	34	-	-	-	-	-	-	-	-	-	-	-	-	-	-	-	-	-	-	5	7	-	2	-	-	10	2	-	-	-	-	-	19.635	60.0687	0.211489	95.1387
2010-03-15	-	-	-	-	-	-	-	19	-	-	-	-	-	-	-	-	-	-	-	-	-	-	-	-	2	-	5	2	-	5	-	-	-	2	-	2	-	5	7	22.815	52.6808	0.241469	259.093
2010-03-16	-	-	-	-	-	-	-	46	-	-	-	-	-	-	-	-	-	2	-	-	-	-	-	-	-	-	-	5	-	-	-	-	7	-	-	-	-	5	-	17.0779	62.0708	0.778966	67.386
2010-03-17	-	-	-	-	-	-	-	10	-	-	-	-	-	-	-	-	-	2	-	-	-	-	-	-	-	-	2	2	-	-	-	-	7	-	-	-	-	-	2	17.2063	70.1796	0.262259	321.024
2010-03-18	-	-	-	-	-	-	-	24	-	-	-	-	-	-	-	-	-	-	-	-	-	-	-	-	-	-	-	7	-	-	-	-	5	-	-	-	-	-	-	17.3078	63.0558	0.323236	234.958
2010-03-19	-	-	-	-	-	-	-	14	-	-	-	-	-	-	-	-	-	-	-	-	-	-	-	-	-	-	2	2	-	-	-	-	-	-	-	-	-	-	2	20.48	56.0817	0.0625816	163.68
2010-03-20	-	-	-	-	-	-	2	36	-	-	-	-	-	-	-	-	-	-	-	-	-	-	-	-	-	-	7	5	-	2	-	-	14	2	2	-	-	2	2	20.4288	55.6942	0.136073	215.568
2010-03-21	-	-	-	-	-	-	-	10	-	-	-	-	-	-	-	-	-	-	-	-	-	-	-	-	-	-	-	5	-	-	-	-	-	-	-	-	-	12	-	17.9267	65.8996	0.171214	116.281
2010-03-22	-	-	-	-	-	-	-	-	-	-	-	-	-	-	-	-	-	2	-	-	-	-	-	-	-	-	-	5	-	5	-	-	5	-	-	-	-	2	-	16.5771	57.0354	0.118014	106.813
2010-03-23	-	-	-	-	-	-	-	-	2	-	-	-	-	-	-	-	-	-	-	-	-	-	-	-	2	-	5	2	-	-	-	-	-	-	-	-	2	7	-	18.9813	48.7042	0.167688	149.934
2010-03-24	-	-	-	-	10	-	-	-	-	-	-	-	-	-	-	-	-	-	-	-	-	-	-	-	-	-	5	7	-	-	-	-	10	-	-	-	-	5	7	21.5075	42.7567	0.322871	350.332
2010-03-25	-	-	-	-	14	-	-	-	-	-	-	-	-	-	-	-	-	-	-	-	-	-	-	-	-	-	7	2	-	-	-	-	-	-	-	-	-	-	2	21.9704	44.1908	0.207722	211.468
2010-03-26	-	-	-	-	14	-	-	-	-	-	-	-	-	-	-	-	-	-	-	-	-	-	-	-	-	-	-	-	-	-	-	-	12	-	-	-	-	5	-	20.5346	50.8125	0.312784	150.765
2010-03-27	-	-	-	-	17	-	-	-	-	-	-	-	-	-	-	-	-	-	-	-	-	-	-	-	-	-	-	2	-	-	-	-	-	-	-	-	-	2	7	20.8175	49.8496	0.102803	290.055
2010-03-28	-	-	-	-	12	-	-	-	2	-	-	-	-	-	-	-	-	-	-	-	-	-	-	-	-	-	7	7	-	-	-	-	2	-	-	-	-	-	2	20.1279	56.3258	0.135261	296.592
2010-03-29	-	-	-	-	14	-	-	-	-	-	-	-	-	-	-	-	-	-	-	-	-	-	-	-	-	-	2	5	-	5	-	-	5	-	-	-	-	-	2	21.8612	54.1317	0.217944	166.519
2010-03-30	-	-	-	-	-	-	-	-	-	-	-	-	-	-	-	-	-	2	-	-	-	-	-	-	-	-	2	5	-	-	-	-	2	2	-	-	5	2	2	22.2633	47.0421	0.19035	88.1173
2010-03-31	-	-	-	-	2	-	-	-	-	-	-	-	-	-	-	-	-	-	-	-	-	-	-	-	-	-	-	-	-	-	-	-	-	2	-	-	-	2	-	18.2921	59.2892	0.0805246	31.4104
2010-04-01	-	-	-	-	-	-	-	-	-	-	-	-	-	-	-	-	-	-	-	-	-	-	-	-	-	-	-	7	-	-	-	-	2	-	-	-	-	-	2	17.1071	67.3375	0.129261	199.195
2010-04-02	-	-	-	-	-	-	-	-	5	-	-	-	-	-	-	-	-	2	-	-	-	-	-	-	-	-	-	2	-	-	-	-	-	-	-	-	-	-	-	17.6773	50.4683	0.0383174	182.644
2010-04-03	-	-	-	-	-	-	-	-	-	-	-	-	-	-	-	-	-	-	-	-	-	-	-	-	-	-	-	-	-	-	-	-	7	5	-	-	-	10	-	19.0208	44.0625	0.106341	197.569
2010-04-04	-	-	-	-	7	-	-	-	2	-	-	-	-	-	-	-	-	-	-	-	-	-	-	-	-	-	2	5	-	2	-	-	2	-	12	-	-	-	-	20.1088	41.7308	0.404753	122.436
2010-04-05	-	-	-	-	-	-	-	-	-	-	-	-	-	-	-	-	-	-	-	-	-	-	-	-	-	-	-	5	-	-	-	-	10	-	-	-	-	-	-	17.4142	53.8433	0.322937	234.062
2010-04-06	-	-	-	-	-	-	-	-	-	-	-	-	-	-	-	-	-	-	-	-	-	-	-	-	-	-	-	5	-	-	-	-	7	2	-	-	-	2	-	13.486	80.7671	0.293188	232.364
2010-04-07	-	-	-	-	-	-	-	-	-	-	-	-	-	-	-	-	-	-	-	-	-	-	-	-	-	-	-	-	-	-	-	-	2	2	-	-	-	-	2	16.5387	70.3758	0.220597	14.9856
2010-04-08	-	-	-	-	-	-	-	-	-	-	-	-	-	-	-	-	-	-	-	-	-	-	-	-	-	-	7	5	-	7	-	-	2	-	2	-	-	7	5	18.2397	56.2067	0.153976	195.536
2010-04-09	-	-	-	-	-	-	-	-	-	-	-	-	-	-	-	-	-	-	-	-	-	-	-	-	-	-	2	-	-	2	-	-	-	2	-	-	-	2	2	14.3426	71.6458	0.308867	176.747
2010-04-10	-	-	-	-	-	-	-	-	-	-	-	-	-	-	-	-	-	7	-	-	-	-	-	-	-	-	-	5	-	-	-	-	2	-	-	-	-	5	2	14.6404	67.4879	0.204053	10.2027
2010-04-11	-	-	-	-	-	-	-	-	-	-	-	-	-	-	-	-	-	-	-	-	-	-	-	-	-	-	-	-	-	-	-	-	7	-	-	-	-	5	2	16.4858	53.3883	0.358357	241.573
2010-04-12	-	-	-	-	-	-	-	-	-	-	-	-	-	-	-	-	-	-	-	-	-	-	-	-	-	-	-	-	-	-	-	-	5	-	-	-	-	5	-	16.484	50.0942	0.086239	34.4889
2010-04-13	-	-	-	-	2	-	-	-	-	-	-	-	-	-	-	-	-	-	5	-	-	-	-	-	-	-	5	7	-	-	-	-	-	2	-	-	-	-	-	16.4199	47.0425	0.391503	126.207
2010-04-14	-	-	-	-	5	-	-	-	-	-	-	-	-	-	-	-	-	2	-	-	-	-	-	-	-	-	-	5	-	-	-	-	5	2	-	-	-	-	5	15.6919	46.6492	0.0146919	17.8804
2010-04-15	-	-	-	-	-	-	-	-	-	-	-	-	-	-	-	-	-	-	2	-	-	-	-	-	-	-	2	2	-	-	-	-	-	5	-	-	-	-	-	16.8458	53.3308	0.189822	93.9535
2010-04-16	-	-	-	-	5	-	-	-	-	-	-	-	-	-	-	-	-	-	2	-	-	-	-	-	-	-	-	5	-	-	-	-	-	-	-	-	-	2	-	13.0516	81.985	0.0871469	179.843
2010-04-17	-	-	-	-	2	-	-	-	-	-	-	-	-	-	-	-	-	-	2	-	-	-	-	-	-	-	-	-	-	-	-	-	-	2	-	-	-	2	-	14.3959	68.5858	0.316736	76.5149
2010-04-18	-	-	-	-	-	-	-	-	-	-	-	-	-	-	-	-	-	-	-	-	-	-	-	-	2	-	2	-	-	-	-	-	-	5	-	-	-	-	-	13.4609	69.7979	0.190453	119.446
2010-04-19	-	-	-	-	-	-	-	-	-	-	-	-	-	-	-	-	-	-	2	-	-	-	-	-	-	-	2	5	-	-	-	-	-	-	-	-	-	-	2	15.2225	63.4754	0.24733	68.9316
2010-04-20	-	-	-	-	-	-	-	-	-	-	-	-	-	-	-	-	-	-	-	-	-	-	-	-	-	-	-	5	-	-	-	-	-	7	-	-	-	5	-	12.514	64.9688	0.543619	297.049
2010-04-21	-	-	-	-	-	-	-	-	-	-	-	-	-	-	-	-	-	-	-	-	-	-	-	-	-	-	-	2	-	-	-	-	2	5	-	-	-	-	-	12.0718	61.24	0.131736	167.442
2010-04-22	-	-	-	-	-	-	2	-	-	-	-	-	-	-	-	-	-	-	-	-	-	-	-	-	-	-	-	2	-	-	-	-	-	-	5	-	-	5	-	12.1972	54.0867	0.188243	112.333
2010-04-23	-	-	-	-	-	-	-	-	-	-	-	-	-	-	-	-	-	2	5	-	-	-	-	-	-	-	-	2	-	-	-	-	-	-	-	-	-	-	2	11.9416	45.6879	0.139061	295.096
2010-04-24	-	-	-	-	-	-	-	-	-	-	-	-	-	-	-	-	-	-	-	-	-	-	-	-	-	-	-	-	-	-	-	-	-	2	2	-	-	-	-	9.65829	59.1942	0.12857	236.878
2010-04-25	-	-	-	-	-	-	-	-	-	-	-	2	-	-	-	-	-	-	-	-	-	-	-	-	-	-	-	-	-	-	-	-	-	5	-	-	-	-	-	6.42996	64.0208	0.274212	179.495
2010-04-26	-	-	-	-	-	-	-	-	-	-	-	-	-	-	-	-	-	-	2	-	-	-	-	-	-	-	-	-	-	-	-	-	-	5	-	-	-	-	-	10.1537	63.0458	0.0866462	274.246
2010-04-27	-	-	-	-	-	-	-	10	-	-	-	-	-	-	-	-	-	2	2	-	-	-	-	-	-	-	-	-	-	-	-	-	-	-	-	-	-	5	-	11.5662	56.3358	0.396023	8.03638
2010-04-28	-	-	-	-	-	-	-	-	-	-	-	-	-	-	-	-	-	5	-	-	-	-	-	-	-	-	-	-	-	-	-	-	-	-	-	-	-	-	-	11.9582	55.0979	0.108025	40.4618
2010-04-29	-	-	-	-	-	-	5	-	-	-	-	-	-	-	-	-	-	-	5	-	-	-	-	-	-	-	2	5	-	-	-	-	-	-	-	-	-	-	-	14.5072	46.0833	0.0926643	171.177
2010-04-30	-	-	-	-	-	-	-	2	-	-	-	-	-	-	-	-	-	-	5	-	-	-	-	-	-	-	-	5	-	-	-	-	-	-	2	-	-	2	-	13.5231	50.5167	0.113772	190.841
2010-05-01	-	-	-	-	-	-	-	-	-	-	-	-	-	-	-	-	-	-	2	-	-	-	-	-	-	-	2	-	-	-	-	-	-	5	-	-	-	-	-	14.4477	54.4063	0.232998	112.987
2010-05-02	-	-	-	-	-	-	-	-	-	-	-	-	-	-	-	-	-	-	-	-	-	-	-	-	-	-	-	2	-	-	-	-	-	-	-	-	-	2	5	14.5438	64.7604	0.277898	253.149
2010-05-03	-	-	-	-	-	-	-	-	-	-	-	-	-	-	-	-	-	-	5	-	-	-	-	-	-	-	-	-	-	-	-	-	-	-	-	-	-	-	-	16.3501	55.84	0.485126	185.12
2010-05-04	-	-	-	-	-	-	-	-	-	-	-	-	-	-	-	-	-	-	-	-	-	-	-	-	-	-	5	-	-	-	-	-	-	-	2	-	-	-	-	15.8637	57.7317	0.351415	183.19
2010-05-05	-	-	-	-	-	-	-	-	-	-	-	-	-	-	-	-	-	-	2	-	-	-	-	-	-	-	-	2	-	-	-	-	-	-	-	-	-	-	2	12.8225	77.5979	0.0832453	169.995
2010-05-06	-	-	-	-	-	-	-	2	-	-	-	-	-	-	-	-	-	2	-	-	-	-	-	-	-	-	-	-	-	-	-	-	-	-	-	-	-	-	-	12.0705	75.1304	0.282511	222.607
2010-05-07	-	-	-	-	-	-	-	-	-	2	-	-	-	-	-	-	-	-	-	-	-	-	-	-	-	-	2	-	-	-	-	-	-	-	-	-	-	-	2	12.0952	66.1113	0.195482	296.673
2010-05-08	-	-	-	-	-	-	-	-	-	7	-	-	-	-	-	-	-	-	-	-	-	-	-	-	-	-	5	-	-	-	-	-	-	-	-	-	-	-	-	14.1693	54.8196	0.587652	268.924
2010-05-09	-	-	-	-	-	-	-	-	-	5	-	-	-	-	-	-	-	2	2	-	-	-	-	-	-	-	2	-	-	-	-	-	2	-	-	-	-	-	2	16.2937	39.3713	0.0912648	300.626
2010-05-10	-	-	-	-	-	-	-	2	-	2	-	-	-	-	-	-	-	-	-	-	-	-	-	-	-	-	2	2	-	-	-	-	2	-	-	-	-	2	-	15.832	42.8583	0.373298	248.268
2010-05-11	-	-	-	-	-	-	-	-	-	-	-	-	-	-	-	-	-	5	-	-	-	-	-	-	-	-	-	5	-	-	-	-	-	-	-	-	-	2	-	13.6548	56.115	0.0851175	50.3532
2010-05-12	-	-	-	-	-	-	-	2	-	2	-	-	-	-	-	-	-	7	-	-	-	-	-	-	-	-	2	-	-	-	-	-	-	-	-	-	-	-	7	13.5392	63.3958	0.549357	208.859
2010-05-13	-	-	-	-	-	-	-	7	2	-	-	-	-	-	-	-	-	2	-	-	-	-	-	-	-	-	-	5	-	-	-	-	2	5	-	-	-	-	-	12.5853	69.9204	0.450246	218.832
2010-05-14	-	-	-	-	-	-	-	2	-	-	-	-	-	-	-	-	-	2	-	-	-	-	-	-	-	-	-	-	-	-	-	-	-	-	-	-	-	-	-	11.0104	87.6071	0.0651507	203.741
2010-05-15	-	-	-	-	-	-	-	-	-	-	-	-	-	-	-	-	-	2	-	-	-	-	-	-	-	-	-	-	-	-	-	-	-	2	-	-	-	2	5	11.45	82.3546	0.484143	358.225
2010-05-16	-	-	-	-	-	-	-	-	-	2	-	-	-	-	-	-	-	2	-	-	-	-	-	-	-	-	-	2	-	-	-	-	-	5	-	-	-	-	-	10.6628	83.7017	0.348534	174.962
2010-05-17	-	-	-	-	-	-	2	2	-	-	-	-	-	-	-	-	-	-	-	-	-	-	-	-	-	-	-	-	-	-	-	-	-	-	-	-	-	-	-	9.78175	77.2879	0.159038	252.411
2010-05-18	-	-	-	-	-	-	2	-	-	2	-	-	-	-	-	-	-	-	-	-	-	-	-	-	-	-	-	-	-	-	-	-	-	2	-	-	-	-	-	9.80933	82.5104	0.0878332	285.952
2010-05-19	-	-	-	-	-	-	-	-	2	-	-	-	-	-	-	-	-	2	-	-	-	-	-	-	-	-	2	-	-	-	-	-	-	-	-	-	-	-	-	11.8213	74.3821	0.13676	26.4339
2010-05-20	-	-	-	-	-	-	-	-	-	5	-	-	-	-	-	-	-	-	-	-	-	-	-	-	-	-	-	2	-	-	-	-	-	5	-	-	-	-	2	12.3354	66.7288	0.376181	8.7313
2010-05-21	-	-	-	-	-	-	-	2	-	-	-	-	-	-	-	-	-	-	-	-	-	-	-	-	-	-	-	-	-	-	-	-	-	5	-	-	-	-	-	10.4799	77.8163	0.14346	277.743
2010-05-22	-	-	-	-	-	-	-	2	-	-	-	-	-	-	-	-	-	-	-	-	-	-	-	-	-	-	-	-	-	-	-	-	-	5	-	-	-	-	-	9.10713	86.9483	0.375231	222.148
2010-05-23	-	-	-	-	-	-	-	-	-	2	-	-	-	-	-	-	-	-	2	-	-	-	-	-	-	-	-	-	-	-	-	-	-	-	-	-	-	-	-	7.36217	82.8558	0.356449	262.552
2010-05-24	-	-	-	-	-	-	-	-	2	-	-	-	-	-	-	-	-	-	-	-	-	-	-	-	-	-	-	-	-	-	-	-	-	2	-	-	-	-	-	8.31467	75.5233	0.231382	177.145
2010-05-25	-	-	-	-	-	-	-	-	2	-	-	-	-	-	-	-	-	-	-	-	-	-	-	-	-	-	-	-	-	-	-	-	-	-	-	-	-	-	-	7.38087	80.5079	0.0688594	27.4493
2010-05-26	-	-	-	-	-	-	-	-	-	7	-	-	-	-	-	-	-	2	-	-	-	-	-	-	-	-	-	-	-	-	-	-	-	2	-	-	-	-	-	9.61629	75.1367	0.306261	294.63
2010-05-27	-	-	-	-	-	-	-	-	-	17	-	-	-	-	-	-	-	-	-	-	-	-	-	-	-	-	-	-	-	-	-	-	-	-	-	-	-	-	2	11.3612	69.7917	0.112801	271.398
2010-05-28	-	-	-	-	-	-	2	-	-	10	-	-	-	-	-	-	-	2	-	-	-	-	-	-	-	-	5	-	-	-	2	-	-	-	-	-	-	-	-	10.1146	81.7121	0.541946	6.96359
2010-05-29	-	-	-	-	-	-	-	-	-	5	-	-	-	-	-	-	-	-	-	-	-	-	-	-	-	-	-	-	-	-	-	-	-	-	-	-	-	-	-	9.89653	80.418	0.0884965	355.658
2010-05-30	-	-	-	-	-	-	-	5	-	7	-	-	-	-	-	-	-	-	-	-	-	-	-	-	-	-	2	-	-	-	-	-	-	2	-	-	-	-	-	10.3891	68.9107	0.398473	100.549
2010-05-31	-	-	-	-	-	-	5	-	-	2	-	-	-	-	-	-	-	-	-	-	-	-	-	-	-	-	-	-	-	2	-	-	-	5	-	-	-	-	5	10.8099	64.7846	0.73805	218.25
2010-06-01	-	-	-	-	-	-	-	5	-	10	-	-	-	-	-	-	-	-	-	-	-	-	-	-	-	-	2	-	-	-	-	-	-	-	-	-	-	2	-	8.97571	80.6979	0.350451	304.84
2010-06-02	-	-	-	-	-	-	-	-	-	-	-	-	-	-	-	-	-	-	-	-	-	-	-	-	-	-	-	-	-	-	-	-	-	-	-	-	-	5	-	8.24026	-	0.0647316	285.185
2010-06-03	-	-	-	-	-	-	5	-	-	7	-	-	-	-	-	-	-	-	-	-	-	-	-	-	-	-	-	-	-	-	-	-	-	-	-	-	-	-	-	9.44438	78.4771	0.201152	349.226
2010-06-04	-	-	-	-	-	-	-	-	-	7	-	-	-	-	-	-	-	-	-	-	-	-	-	-	-	-	-	-	-	-	-	-	-	2	-	-	-	5	-	8.86317	72.7996	0.726408	165.364
2010-06-05	-	-	-	-	-	-	12	-	-	32	-	-	-	-	-	-	-	5	-	-	-	-	-	-	-	-	-	-	-	-	-	-	-	2	-	-	-	-	-	10.1686	58.9646	0.586558	302.457
2010-06-06	-	-	-	-	-	-	5	-	-	19	-	-	-	-	-	-	-	-	-	-	-	-	-	-	-	-	-	-	-	-	-	-	-	2	-	-	-	-	2	9.71313	62.7633	0.208723	223.011
2010-06-07	-	-	-	-	-	-	5	-	5	79	-	2	-	-	-	-	-	-	-	-	-	-	-	-	-	-	-	-	-	-	2	-	-	-	-	-	-	-	-	9.784	63.2633	0.389272	262.927
2010-06-08	-	-	-	-	-	-	12	-	-	96	-	-	-	-	-	-	-	-	-	-	-	-	-	-	-	-	7	-	-	-	-	-	-	2	-	-	-	-	-	10.9586	56.8967	0.184334	11.6493
2010-06-09	-	-	-	-	-	-	2	-	-	86	-	-	-	-	-	-	-	-	-	-	-	-	-	-	-	-	-	-	-	-	-	-	-	10	-	-	-	-	-	9.17546	79.83	0.0899027	245.565
2010-06-10	-	-	-	-	-	-	2	-	-	55	-	-	-	-	-	-	-	-	-	-	-	-	-	-	-	-	-	-	-	-	-	-	-	5	-	-	-	-	2	7.48858	80.4542	0.613365	192.218
2010-06-11	-	-	-	-	-	-	2	-	-	67	-	-	-	-	-	-	-	-	-	-	-	-	-	-	-	-	-	-	-	-	-	-	-	-	-	-	-	-	2	8.68904	79.7533	0.181052	147.956
2010-06-12	-	-	-	-	-	-	2	-	-	55	-	-	-	-	-	-	-	-	-	-	-	-	-	-	-	-	-	-	-	-	-	-	-	-	-	-	-	-	5	9.30829	79.4512	0.0179263	268.553
2010-06-13	-	-	-	-	-	-	12	-	-	137	-	-	-	-	-	-	-	-	-	-	-	-	-	-	-	-	-	-	-	-	-	-	-	5	-	-	-	-	5	9.30038	68.9025	0.482206	57.2523
2010-06-14	-	-	-	-	-	-	7	2	-	50	-	-	-	-	-	-	-	2	-	-	-	-	-	-	-	-	-	-	-	-	-	-	-	2	-	-	2	-	2	9.58804	70.4133	0.250167	81.7018
2010-06-15	-	-	-	-	-	-	2	-	-	38	-	-	-	-	-	-	-	-	-	-	-	-	-	-	-	-	-	-	-	-	-	-	-	-	-	-	-	-	-	8.58604	74.785	0.127985	299.331
2010-06-16	-	-	-	-	-	-	2	-	-	46	-	-	-	-	-	-	-	-	-	-	-	-	-	-	-	-	-	-	-	-	-	-	-	2	-	-	-	-	-	8.92425	80.8621	0.404466	167.239
2010-06-17	-	-	-	-	-	-	2	-	-	67	-	-	-	-	-	-	-	-	-	-	-	-	-	-	-	-	-	-	-	-	-	-	-	-	-	-	-	-	-	9.69979	77.8371	0.272434	316.734
2010-06-18	-	-	-	-	-	-	2	-	-	24	-	-	-	-	-	-	-	-	-	-	-	-	-	-	-	-	-	-	-	-	-	-	-	2	-	-	-	-	-	9.3865	86.7367	0.231665	278.519
2010-06-19	-	-	-	-	-	-	-	-	-	7	-	-	-	-	-	-	-	-	-	-	-	-	-	-	-	-	-	-	-	-	-	-	-	5	-	-	-	-	-	7.98317	84.3092	0.122029	269.118
2010-06-20	-	-	-	-	-	-	-	-	-	48	-	-	-	-	-	-	-	-	-	-	-	-	-	-	-	-	-	-	-	-	-	-	-	5	-	-	-	-	-	6.86358	81.91	0.353999	263.208
2010-06-21	-	-	-	-	-	-	5	-	-	34	-	-	-	-	-	-	-	7	-	-	-	-	-	-	-	-	-	-	-	-	-	-	-	5	-	-	-	-	-	7.58096	82.7467	0.255627	86.9571
2010-06-22	-	-	-	-	-	-	-	-	-	29	-	-	-	-	-	-	-	-	-	-	-	-	-	-	-	-	-	-	-	-	-	-	-	2	-	-	-	-	-	11.3536	66.8054	0.570769	230.356
2010-06-23	-	-	-	-	-	-	55	-	-	34	-	-	-	-	-	-	-	-	-	-	-	-	-	-	-	-	-	-	-	-	-	-	-	10	-	-	-	-	-	7.90167	86.8383	0.415493	183.009
2010-06-24	-	-	-	-	-	-	2	-	-	7	-	-	-	-	-	-	-	-	-	-	-	-	-	-	-	-	-	-	-	-	-	-	-	22	-	-	-	-	-	8.22254	80.7508	0.599023	221.292
2010-06-25	-	-	-	-	-	-	2	-	-	17	-	-	-	-	-	-	-	-	-	-	-	-	-	-	-	-	-	-	-	-	-	-	-	5	-	-	-	-	-	7.29583	83.7446	0.0944432	95.39
2010-06-26	-	-	-	-	-	-	-	-	-	5	-	-	-	-	-	-	-	-	-	-	-	-	-	-	-	-	-	-	-	-	-	-	-	2	-	-	-	-	-	5.32008	83.5179	0.31749	328.076
2010-06-27	-	-	-	-	-	-	-	-	-	22	-	-	-	-	-	-	-	-	-	-	-	-	-	-	-	-	-	-	-	-	-	-	-	-	-	-	-	-	2	4.69862	73.3121	0.609786	78.312
2010-06-28	-	-	-	-	-	-	5	-	-	12	-	-	-	-	-	-	-	-	-	-	-	-	-	-	-	-	-	-	-	-	-	-	-	5	-	-	-	-	-	6.19103	66.7504	0.134429	34.4373
2010-06-29	-	-	-	-	-	-	5	-	-	19	-	-	-	-	-	-	-	-	-	-	-	-	-	-	-	-	-	-	-	-	-	-	-	5	-	-	-	-	-	6.45244	75.5662	0.464151	290.464
2010-06-30	-	-	-	-	-	-	5	-	-	22	-	-	-	-	-	-	-	-	-	-	-	-	-	-	-	-	-	-	-	-	-	-	-	2	-	-	-	-	-	9.10983	66.2883	0.802799	229.591
2010-07-01	-	-	-	-	-	-	17	-	-	31	-	-	-	-	-	-	-	2	-	-	-	-	-	-	-	-	-	2	-	-	-	-	-	5	-	-	-	-	-	8.80283	68.9688	0.412986	345.742
2010-07-02	-	-	-	-	-	-	7	-	-	22	-	-	-	-	-	-	-	-	-	-	-	-	-	-	-	-	-	-	-	-	-	-	-	5	-	-	-	-	-	7.98633	77.4129	0.400568	328.086
2010-07-03	-	-	-	-	-	-	5	-	-	7	-	-	-	-	-	-	-	-	-	-	-	-	-	-	-	-	-	-	-	-	-	-	-	-	-	-	-	-	-	7.77126	71.7533	0.0444863	346.061
2010-07-04	-	-	-	-	-	-	5	-	-	10	-	-	-	-	-	-	-	-	-	-	-	-	-	-	-	-	-	-	-	-	-	-	-	-	-	-	-	-	-	8.97954	74.4346	0.495767	275.009
2010-07-05	-	-	-	-	-	-	-	-	-	10	-	-	-	-	-	-	-	2	-	-	-	-	-	-	-	-	-	-	-	-	-	-	-	17	-	-	-	-	2	8.62808	77.9229	0.578008	313.317
2010-07-06	-	-	-	-	-	-	10	-	-	7	-	-	-	-	-	-	-	2	-	-	-	-	-	-	-	-	-	-	-	-	-	-	-	2	-	-	-	-	2	7.07758	81.9446	0.140016	192.939
2010-07-07	-	-	-	-	-	-	2	-	-	12	-	-	-	-	-	-	-	-	-	-	-	-	-	-	-	-	-	-	-	-	-	-	-	2	-	-	-	-	-	5.44039	-	0.581346	222.914
2010-07-08	-	-	-	-	-	-	5	-	-	10	-	-	-	-	-	-	-	-	-	-	-	-	-	-	-	-	-	-	-	-	-	-	-	2	-	-	-	-	-	8.0295	69.5113	0.450266	42.1467
2010-07-09	-	-	-	-	-	-	19	-	-	7	-	-	-	-	-	-	-	2	-	-	-	-	-	-	-	-	-	-	-	-	-	-	-	10	-	-	-	-	-	8.77708	67.1075	0.273609	311.683
2010-07-10	-	-	-	-	-	-	127	-	-	17	-	-	-	-	-	-	-	-	-	-	-	-	-	-	-	-	-	-	-	-	-	-	-	5	-	-	2	-	-	11.0899	68.2971	0.25781	328.415
2010-07-11	-	-	-	-	-	-	7	-	-	-	-	-	-	-	-	-	-	-	-	-	-	-	-	-	-	-	-	-	-	-	-	-	-	-	-	-	-	-	-	6.17988	83.54	0.269843	359.971
2010-07-12	-	-	-	-	-	-	12	-	-	12	-	-	-	-	-	-	-	-	-	-	-	-	-	-	-	-	-	-	-	-	-	-	-	2	-	-	-	-	2	5.28085	71.91	0.258793	181.453
2010-07-13	-	-	-	-	-	-	10	-	-	12	-	-	-	-	-	-	-	-	-	-	-	-	-	-	-	-	-	-	-	-	-	-	-	2	-	-	-	-	2	4.71852	65.4025	0.84576	199.603
2010-07-14	-	-	-	-	-	-	7	-	-	5	-	-	-	-	-	-	-	-	-	-	-	-	-	-	-	-	-	-	-	-	-	-	-	5	-	-	-	-	5	4.57452	63.0833	0.426538	277.569
2010-07-15	-	-	-	-	-	-	10	-	-	2	-	-	-	-	-	-	-	-	-	-	-	-	-	-	-	-	5	-	-	-	-	-	-	7	-	-	-	-	-	4.10854	73.6175	0.45328	328.208
2010-07-16	-	-	-	-	-	-	5	-	-	5	-	-	-	-	-	-	-	-	-	-	-	-	-	-	-	-	-	-	-	-	-	-	-	5	-	-	-	-	5	4.19838	74.4167	0.171297	89.98
2010-07-17	-	-	-	-	-	-	7	-	-	5	-	-	-	-	-	-	-	-	-	-	-	-	-	-	-	-	-	-	-	-	-	-	-	5	-	-	2	-	-	6.82783	71.4342	0.23522	320.254
2010-07-18	-	-	-	-	-	-	2	-	-	2	-	-	-	-	-	-	-	-	-	-	-	-	-	-	-	-	-	-	-	-	-	-	-	7	-	-	-	-	-	5.09724	66.1171	0.917395	150.605
2010-07-19	-	-	-	-	-	-	5	-	-	5	-	-	-	-	-	-	-	-	-	-	-	-	-	-	-	-	-	-	-	-	-	-	-	12	-	-	-	-	-	5.52111	58.9596	0.320441	80.2087
2010-07-20	-	-	-	-	-	-	5	-	-	-	-	-	-	-	-	-	-	-	-	-	-	-	-	-	-	-	-	-	-	-	-	-	-	5	-	-	-	-	2	4.15749	70.4862	0.196703	279.314
2010-07-21	-	-	-	-	-	-	2	-	-	-	-	-	-	-	-	-	-	-	-	-	-	-	-	-	-	-	-	-	-	-	-	-	-	-	-	-	-	-	-	4.45597	84.2646	0.445274	84.1045
2010-07-22	-	-	-	-	-	-	5	-	2	-	-	-	-	-	-	-	-	2	-	-	-	-	-	-	-	-	-	-	-	-	-	-	-	-	-	-	-	-	-	6.60733	69.2642	0.52087	200.25
2010-07-23	-	-	-	-	-	-	10	-	-	5	-	-	-	-	-	-	-	-	-	-	-	-	-	-	-	-	-	-	-	-	-	-	-	10	-	-	-	-	2	5.78825	73.2221	0.163778	161.28
2010-07-24	-	-	-	-	-	-	2	-	-	2	-	-	-	-	-	-	-	-	-	-	-	-	-	-	-	-	-	-	-	-	-	-	-	-	-	-	-	-	-	5.18854	86.4183	0.672794	40.9799
2010-07-25	-	-	-	-	-	-	2	-	-	7	-	-	-	-	-	-	-	-	-	-	-	-	-	-	-	-	-	-	-	-	-	-	-	7	-	-	-	-	-	6.21767	72.1117	0.327958	6.20284
2010-07-26	-	-	-	-	-	-	12	-	-	10	-	-	-	-	-	-	-	-	-	-	-	-	-	-	-	-	-	-	-	-	-	-	-	5	-	-	-	-	-	7.47854	58.4863	0.569977	152.001
2010-07-27	-	-	-	-	-	-	65	-	-	-	-	-	-	-	-	-	-	-	-	-	-	-	-	-	-	-	-	-	-	-	-	-	-	19	-	-	-	-	-	6.21558	75.5946	0.664526	308.182
2010-07-28	-	-	-	-	-	-	12	-	-	2	-	-	-	-	-	-	-	-	-	-	-	-	-	-	-	-	-	2	-	-	-	-	-	7	-	-	-	-	-	9.41579	69.1421	0.163274	309.081
2010-07-29	-	-	-	-	-	-	29	-	-	2	-	-	-	-	-	-	-	-	-	-	-	-	-	-	-	-	-	-	-	-	-	-	-	17	-	-	-	-	2	4.90625	78.7613	0.224639	74.6814
2010-07-30	-	-	-	-	-	-	7	-	-	-	-	-	-	-	-	-	-	-	-	-	-	-	-	-	-	-	-	-	-	-	-	-	-	2	-	-	-	-	-	4.43825	84.4217	0.635683	151.053
2010-07-31	-	-	-	-	-	-	12	-	-	7	-	-	-	-	-	-	-	-	-	-	-	-	-	-	-	-	-	-	-	-	-	-	-	5	-	-	-	-	-	4.70533	78.1871	0.412459	320.994
2010-08-01	-	-	-	-	-	-	17	-	-	2	-	-	-	-	-	-	-	-	-	-	-	-	-	-	-	-	-	-	-	-	-	-	-	7	-	-	-	-	-	5.76775	86.3575	0.239847	307.109
2010-08-02	-	-	-	-	-	-	14	-	-	-	-	-	-	-	-	-	-	-	-	-	-	-	-	-	-	-	-	-	-	-	-	-	-	10	-	-	-	-	-	6.02668	75.5757	0.353928	107.202
2010-08-03	-	-	-	-	-	-	29	-	-	2	-	-	-	-	-	-	-	-	2	-	-	-	-	-	-	-	-	7	-	-	-	2	-	7	-	-	-	-	2	6.41818	64.0038	0.223065	25.4969
2010-08-04	-	-	-	-	-	-	19	-	-	-	-	-	-	-	-	-	-	-	-	-	-	-	-	-	-	-	-	-	-	-	-	5	-	7	-	-	-	-	-	5.86279	64.0387	0.471917	263.457
2010-08-05	-	-	-	-	-	-	34	-	-	2	-	-	-	-	-	-	-	-	-	-	-	-	-	-	-	-	-	-	-	-	-	-	2	7	-	-	-	-	-	7.12029	72.9692	0.415628	265.263
2010-08-06	-	-	-	-	-	-	24	-	-	2	-	-	-	-	-	-	-	-	-	-	-	-	-	-	-	-	-	-	-	-	-	-	-	19	-	-	-	-	-	7.82304	74.6446	0.351415	124.62
2010-08-07	-	-	-	-	-	-	58	-	-	-	-	-	-	-	-	-	-	-	-	-	-	-	-	-	-	-	-	-	-	-	-	2	-	19	-	-	-	-	-	7.76471	73.7088	0.767431	357.791
2010-08-08	-	-	-	-	-	-	10	-	-	5	-	-	-	-	-	-	-	-	-	-	-	-	-	-	-	-	-	2	-	-	-	-	-	10	-	-	-	-	-	6.66929	65.5796	0.274861	224.375
2010-08-09	-	-	-	2	2	-	19	-	2	2	-	-	-	-	-	-	-	-	-	-	-	-	-	-	-	-	-	2	-	-	-	2	-	5	-	-	-	-	-	9.4497	57.0488	0.448414	351.522
2010-08-10	-	-	-	-	-	-	62	-	-	2	-	-	-	-	-	-	-	2	2	-	-	-	-	-	-	-	-	-	-	-	-	5	-	10	-	-	-	-	2	7.54733	74.7358	0.366148	170.655
2010-08-11	-	-	-	2	-	-	14	-	-	2	-	-	-	-	-	-	-	-	-	-	-	-	-	-	-	-	-	-	-	-	-	-	-	2	-	-	-	-	-	7.62562	86.2037	0.398792	166.819
2010-08-12	-	-	-	-	-	-	10	-	-	5	-	-	-	-	-	-	-	-	-	-	-	-	-	-	-	-	-	-	-	-	-	2	-	17	-	-	-	-	2	9.6615	73.6233	0.821082	26.3762
2010-08-13	-	-	-	-	-	-	17	-	-	-	-	-	-	-	-	-	-	-	-	-	-	-	-	-	-	-	-	-	-	-	-	2	-	19	-	-	-	-	2	9.747	66.2742	0.551382	296.822
2010-08-14	-	-	-	-	-	-	55	-	-	10	-	-	-	-	-	5	-	-	2	-	-	-	-	-	-	-	-	-	-	-	-	17	-	34	-	-	-	-	-	10.6538	62.8896	0.399245	331.7
2010-08-15	-	-	-	-	-	-	24	-	-	2	-	-	-	-	-	-	-	-	31	-	-	-	-	-	-	-	-	5	-	-	-	10	-	17	-	-	-	-	-	6.48262	84.9896	0.131683	339.652
2010-08-16	-	-	-	2	-	-	10	-	-	2	-	-	-	-	-	-	-	-	7	-	-	-	-	-	-	-	-	-	-	-	-	-	-	12	-	-	-	-	-	8.27208	77.0117	0.446343	78.5631
2010-08-17	-	-	-	-	-	-	14	-	2	-	-	-	-	-	-	-	-	-	10	-	-	-	-	-	-	-	-	-	-	-	-	5	-	19	-	-	-	-	-	10.3533	68.4417	0.422037	349.896
2010-08-18	-	-	-	-	-	-	48	-	-	5	-	-	-	-	-	-	-	-	2	-	-	-	-	-	-	-	-	5	-	-	-	2	-	26	-	-	-	-	-	11.0118	72.6458	0.513353	201.888
2010-08-19	-	-	-	2	-	-	72	-	-	7	-	-	-	-	-	7	-	2	5	-	-	-	-	-	-	-	-	2	-	-	-	5	-	14	-	-	-	-	2	12.9752	59.6396	0.68089	206.957
2010-08-20	-	-	-	-	-	-	29	-	-	-	-	-	-	-	-	-	-	-	-	-	-	-	-	-	-	-	-	-	-	-	-	-	-	10	-	-	-	-	-	14.4296	54.9446	0.19085	60.9732
2010-08-21	-	-	-	-	-	-	74	-	2	-	-	-	-	-	-	10	-	7	10	-	-	-	-	-	-	-	-	7	-	-	-	5	-	48	-	-	-	-	2	13.528	69.5071	0.197029	49.3359
2010-08-22	-	-	-	2	-	-	53	-	-	-	-	-	-	-	-	2	-	2	5	-	-	-	-	-	-	-	-	2	-	-	-	2	-	24	-	-	-	-	-	9.48084	-	0.401758	0.600727
2010-08-23	-	-	-	-	-	-	14	-	-	-	-	-	-	-	-	5	-	-	12	-	-	-	-	-	-	-	-	7	-	-	-	2	-	43	5	-	-	-	-	11.6773	-	0.0761098	40.1912
2010-08-24	-	-	-	-	-	-	22	-	-	-	-	-	-	-	-	7	-	-	7	-	-	-	-	-	-	-	-	-	-	-	-	5	-	26	-	-	-	-	2	12.0566	70.3058	0.0646922	304.706
2010-08-25	-	-	5	-	-	-	34	-	-	-	-	-	-	-	-	5	-	-	12	-	-	-	-	-	-	-	-	5	2	-	-	19	-	24	2	-	-	-	-	11.5373	66.3371	0.605332	208.069
2010-08-26	-	-	10	5	-	-	43	-	-	2	-	-	-	-	-	14	-	7	53	-	-	-	-	-	-	-	-	-	-	-	-	17	-	29	-	-	-	-	-	10.4132	69.6121	0.449883	251.722
2010-08-27	-	-	5	-	-	-	22	-	-	-	-	-	-	-	-	17	-	7	19	-	-	-	-	-	-	-	-	-	-	-	-	2	-	36	-	-	-	-	-	11.9628	64.7254	0.566125	283.121
2010-08-28	-	-	7	-	-	-	36	-	-	-	-	-	-	-	-	7	-	2	29	-	-	-	-	-	-	-	-	-	-	-	-	12	-	29	-	-	-	-	-	11.1772	78.0642	0.624097	336.377
2010-08-29	-	-	7	-	-	-	26	-	2	-	-	-	-	-	-	17	-	-	10	-	-	-	-	-	-	-	-	7	2	-	-	14	-	50	-	-	-	-	2	12.5396	72.6004	0.60685	78.4844
2010-08-30	-	-	5	-	-	-	29	-	-	-	-	-	-	-	-	2	-	2	7	-	-	-	-	-	-	-	-	2	5	-	-	2	-	24	-	-	-	-	-	9.38638	75.7258	0.424196	257.072
2010-08-31	-	-	2	-	-	-	17	-	-	-	-	-	-	-	-	7	-	2	12	-	-	-	-	-	-	-	-	-	-	-	-	2	-	7	-	-	-	-	5	8.27362	80.1758	0.410024	318.307
2010-09-01	-	2	17	2	-	-	7	-	-	-	-	-	-	-	-	5	-	2	17	-	-	2	-	-	-	-	-	10	-	-	-	-	-	26	-	-	-	-	-	8.79696	76.2638	0.110706	41.6619
2010-09-02	-	-	12	5	-	-	12	-	-	-	-	-	-	-	-	7	-	5	7	-	-	-	-	-	-	-	-	5	-	-	-	2	-	7	-	-	-	-	-	8.46738	76.4296	0.869682	246.563
2010-09-03	-	-	5	-	-	-	7	-	2	-	-	-	-	-	-	7	-	2	2	-	-	-	-	-	-	-	-	5	-	-	-	-	-	5	-	-	-	-	-	9.21404	74.5133	0.536044	81.8056
2010-09-04	-	-	7	-	-	-	79	-	-	-	-	-	-	-	-	5	-	5	22	-	-	5	-	-	-	-	-	5	-	-	-	-	-	22	-	-	-	-	2	10.3798	65.1354	0.370651	58.4656
2010-09-05	-	-	29	2	-	-	74	-	2	-	-	-	-	-	-	24	-	7	7	-	-	-	-	-	-	-	-	7	-	-	-	14	-	19	-	-	-	-	5	12.9262	63.1979	0.151631	200.028
2010-09-06	-	7	17	-	-	-	48	-	-	-	-	-	-	-	-	24	-	14	7	-	-	-	-	-	-	-	-	5	-	-	-	22	-	22	2	-	-	-	5	14.696	65.0312	0.520452	204.461
2010-09-07	-	5	62	-	-	-	65	-	-	-	-	-	-	-	-	19	-	24	10	-	-	-	-	-	-	-	-	5	-	-	-	2	-	19	-	-	-	-	2	17.4495	52.2187	0.136732	187.582
2010-09-08	-	122	110	-	-	-	41	-	-	-	-	-	-	-	-	29	-	182	12	-	-	-	-	-	-	-	-	19	5	-	-	-	-	5	-	-	-	-	-	16.5383	54.6217	0.0505647	270.924
2010-09-09	-	79	156	-	-	-	17	-	-	-	-	-	-	-	-	14	-	319	12	-	-	-	-	-	-	-	-	14	-	-	-	7	-	5	-	-	-	-	-	14.3065	64.8508	0.337307	155.101
2010-09-10	-	82	91	-	-	-	5	-	-	-	-	-	-	-	-	5	-	312	-	-	-	-	-	-	-	-	-	5	-	-	-	2	-	7	-	-	-	-	-	13.3599	69.8746	0.483806	163.144
2010-09-11	-	74	216	-	-	-	24	-	2	-	-	-	-	-	-	7	-	874	2	-	-	-	-	-	-	-	-	5	2	-	-	7	-	2	-	-	-	-	-	12.7097	68.6954	0.21742	228.405
2010-09-12	-	22	48	-	-	-	2	-	2	-	-	-	-	-	-	-	-	557	-	-	-	-	-	-	-	-	-	7	-	-	-	5	-	5	-	-	-	-	-	8.61546	78.4796	0.21476	249.942
2010-09-13	-	31	187	-	-	-	5	-	-	-	-	-	-	-	-	7	-	787	2	-	12	-	-	-	-	-	-	5	2	5	-	-	-	12	2	-	-	-	2	10.7305	65.9896	0.0434737	147.747
2010-09-14	-	14	96	-	-	-	10	-	-	-	-	-	-	-	-	5	-	797	-	-	-	-	-	-	-	-	-	5	5	-	-	2	-	-	-	-	-	-	2	11.5408	59.1142	0.105579	342.881
2010-09-15	-	72	216	-	-	-	19	-	-	-	-	-	2	-	-	5	-	2347	5	-	5	-	-	-	-	-	-	10	2	-	-	24	-	5	2	-	-	-	-	13.7489	55.9412	0.11667	36.7676
2010-09-16	-	72	190	-	2	-	7	-	-	-	-	-	-	-	7	14	-	1968	2	-	-	-	-	-	-	-	-	19	2	-	-	12	-	10	-	-	-	-	-	13.868	62.2121	0.100395	264.366
2010-09-17	-	82	298	-	-	-	22	-	-	-	-	-	2	-	12	5	-	3269	2	-	-	-	-	-	-	-	-	17	5	-	2	5	-	31	-	-	-	-	-	15.6241	50.6729	0.145518	297.908
2010-09-18	-	79	331	-	2	-	12	-	-	-	-	-	10	-	12	2	-	3478	7	-	-	-	-	-	-	-	-	26	2	2	-	7	-	22	5	-	-	-	7	15.2318	46.4696	0.0770366	162.678
2010-09-19	-	72	353	-	-	-	2	-	-	-	-	-	5	-	5	2	-	3002	5	5	12	-	-	-	-	-	-	14	-	-	5	5	-	7	-	-	-	-	5	16.1324	40.8792	0.0846062	116.947
2010-09-20	-	94	223	2	-	-	-	-	-	-	-	-	12	-	5	2	-	1901	2	7	5	-	-	-	-	-	-	7	-	-	-	5	-	12	-	-	-	-	5	13.6926	41.6942	0.171615	45.7776
2010-09-21	-	38	252	-	-	-	2	-	-	-	-	-	10	-	19	2	-	1622	-	2	2	-	-	-	-	-	-	19	2	-	2	-	-	31	-	-	-	-	2	14.415	50.3105	0.13469	349.705
2010-09-22	-	38	137	-	2	-	12	-	-	-	-	-	10	-	14	5	-	775	2	2	12	-	-	-	-	-	-	24	2	-	-	10	-	36	5	-	-	-	2	12.8494	63.58	0.183873	328.162
2010-09-23	-	41	127	2	5	-	22	-	-	-	-	-	2	-	14	-	-	1030	2	-	-	-	-	-	-	-	2	7	5	-	-	7	-	22	-	-	-	-	-	12.2277	64.7775	0.0980204	329.075
2010-09-24	-	19	113	-	2	-	12	-	-	-	-	-	10	-	26	2	-	883	2	2	-	-	-	-	-	-	2	10	-	-	-	7	-	24	5	-	-	-	-	11.4887	75.2238	0.191196	65.7619
2010-09-25	-	5	24	-	-	-	2	-	-	-	-	-	5	-	5	2	-	466	-	-	-	-	-	-	-	-	2	5	-	-	-	-	-	29	-	-	-	-	-	10.7291	72.2558	0.0760746	302.343
2010-09-26	-	22	115	-	5	-	5	-	-	-	-	-	17	-	38	10	-	773	-	7	5	-	-	-	-	-	-	10	-	-	-	2	-	19	5	-	-	-	-	10.4422	63.4067	0.0999305	80.2728
2010-09-27	-	2	29	-	14	-	-	-	2	-	-	2	5	-	12	5	-	917	7	2	-	-	-	-	2	-	-	10	2	-	-	2	-	12	-	-	-	-	2	10.7844	65.9725	0.127777	256.538
2010-09-28	-	2	12	-	2	-	5	-	-	-	-	-	5	-	31	-	-	463	-	-	-	-	-	-	7	-	-	10	-	-	-	-	-	24	-	-	-	-	-	12.6588	63.6133	0.160594	336.393
2010-09-29	-	-	14	-	10	-	7	2	-	-	-	-	2	-	10	-	-	406	-	-	-	-	-	-	-	-	-	7	-	-	-	2	-	19	2	-	-	-	-	12.6679	67.9925	0.261078	230.396
2010-09-30	-	5	26	-	-	-	5	-	5	-	-	-	-	-	2	2	-	391	-	-	-	-	-	-	-	-	-	5	2	-	-	2	-	22	2	-	-	-	2	12.9913	53.7046	0.221532	324.796
2010-10-01	-	-	10	-	7	-	2	-	-	-	-	-	-	-	7	-	-	348	-	2	-	-	-	-	5	-	-	2	-	-	-	-	-	10	-	-	-	-	-	11.8745	42.0871	0.183853	133.67
2010-10-02	-	5	5	-	2	-	5	-	5	-	-	-	5	-	14	2	-	487	2	-	2	-	-	-	2	-	-	12	-	-	-	2	-	12	-	2	-	-	-	14.8845	43.9958	0.32219	13.0333
2010-10-03	-	-	14	-	2	-	2	-	-	-	-	-	-	-	7	-	-	468	-	-	5	-	-	-	-	-	-	10	-	-	2	2	-	19	-	-	-	-	-	12.5824	68.7463	0.0954903	116.511
2010-10-04	-	5	12	-	-	-	-	-	-	-	-	-	2	-	7	-	-	115	-	-	-	-	-	-	-	-	-	7	2	-	-	-	-	17	-	-	-	-	-	11.4145	80.6737	0.125909	355.143
2010-10-05	-	7	14	-	-	-	5	-	2	-	-	2	2	-	2	-	-	91	-	2	-	-	-	-	2	-	-	2	-	-	-	2	-	22	-	-	-	-	2	11.2107	76.4483	0.32973	267.36
2010-10-06	-	-	17	-	5	-	31	-	-	-	-	-	10	-	19	-	-	463	2	-	-	-	-	-	17	-	-	5	2	2	-	2	-	17	-	-	-	-	5	12.0898	65.1421	0.272766	107.458
2010-10-07	-	-	12	2	2	-	24	-	2	-	-	-	10	-	29	-	5	470	-	-	-	-	-	-	12	-	-	19	2	-	-	2	-	19	2	-	-	-	7	15.7218	54.8779	0.0348363	359.773
2010-10-08	-	2	19	-	2	-	22	5	2	-	-	-	2	-	26	5	2	532	2	-	-	-	-	-	10	-	-	12	-	2	-	10	-	19	-	-	-	-	10	16.8852	49.6042	0.188205	324.757
2010-10-09	-	-	5	-	5	-	17	-	2	-	-	-	2	-	7	-	2	410	-	-	-	-	-	-	-	-	-	17	2	2	2	-	-	19	5	-	-	-	5	16.4941	57.9521	0.0599667	121.49
2010-10-10	-	2	10	-	-	-	12	2	-	-	-	-	5	-	24	-	-	466	7	2	14	-	-	-	7	-	-	26	2	-	2	2	-	12	-	-	-	-	-	16.7174	65.2742	0.202263	28.4473
2010-10-11	-	-	5	-	2	-	12	-	-	-	-	-	2	-	5	-	-	58	-	2	-	-	-	-	17	-	-	5	-	-	-	-	-	12	-	2	-	-	-	11.639	83.315	0.167409	245.264
2010-10-12	-	-	7	-	-	-	-	-	-	-	-	-	-	-	14	-	2	77	2	-	2	-	-	-	-	-	-	7	-	-	-	-	-	10	2	-	-	-	-	13.0218	-	0.144915	7.11426
2010-10-13	-	-	5	-	-	-	-	-	2	-	-	-	-	-	2	-	-	41	-	-	-	-	-	-	5	-	-	2	-	2	-	-	-	2	-	-	-	-	-	12.0539	76.7925	0.100077	120.333
2010-10-14	-	-	5	-	-	-	7	-	-	-	-	-	-	-	5	-	-	53	-	-	-	-	-	-	-	-	-	10	-	-	-	-	-	14	-	-	-	-	-	10.7823	79.2963	0.079459	229.246
2010-10-15	-	-	7	2	-	-	10	-	-	-	-	-	-	-	2	-	-	62	-	-	-	-	-	-	7	-	-	5	2	-	-	-	-	5	-	-	2	-	5	12.3593	68.4787	0.103142	205.824
2010-10-16	-	-	-	-	-	-	14	-	-	-	-	-	-	-	14	-	2	94	2	-	2	-	-	-	5	-	-	22	2	-	5	-	-	14	5	-	-	-	2	15.3984	54.705	0.0672715	184.329
2010-10-17	-	-	17	2	-	-	14	2	-	-	-	-	2	-	12	-	-	122	5	-	5	-	-	-	14	-	-	24	2	-	5	-	-	5	7	-	-	-	-	17.8915	46.225	0.0337153	315.184
2010-10-18	-	-	7	-	2	-	14	-	-	-	-	-	-	-	14	-	-	103	2	2	-	-	-	-	12	-	-	19	-	-	2	-	-	5	2	2	-	-	-	18.5431	47.1563	0.132429	149.467
2010-10-19	-	-	17	-	2	-	5	-	2	-	-	-	2	-	5	-	-	91	2	7	-	-	-	-	2	-	-	22	2	-	2	-	2	14	-	-	-	-	2	18.6299	47.0858	0.163076	31.6664
2010-10-20	-	-	5	-	-	-	12	-	2	-	-	-	-	-	-	-	-	41	-	-	-	-	-	-	10	-	-	5	-	2	-	-	2	17	2	-	-	-	2	15.1631	68.1171	0.0783298	109.401
2010-10-21	-	-	-	-	-	-	10	-	-	-	-	-	-	-	-	-	-	36	5	-	-	-	-	-	5	-	-	24	-	2	-	-	-	5	2	10	-	-	2	16.0462	68.6146	0.270305	295.419
2010-10-22	-	-	10	-	2	-	5	-	-	-	-	-	-	-	2	-	-	24	-	2	-	-	-	-	2	-	-	14	5	-	-	-	-	14	2	-	-	-	2	12.2696	78.0079	0.181253	19.677
2010-10-23	-	-	2	-	-	-	2	-	-	-	-	-	-	-	-	-	-	26	-	-	-	-	-	-	5	-	-	26	-	-	-	-	-	5	-	-	-	-	-	14.3365	65.0112	0.122202	126.305
2010-10-24	-	-	19	-	-	-	5	-	2	-	-	-	-	-	-	-	-	79	-	-	-	-	-	-	7	-	-	50	2	-	-	2	-	2	-	2	-	-	2	16.7655	53.9096	0.378371	166.504
2010-10-25	-	-	7	-	-	-	5	-	2	-	-	-	-	-	-	-	-	38	-	-	-	5	-	-	-	-	-	31	-	-	-	2	-	5	2	-	-	-	2	17.9751	49.1317	0.332423	299.025
2010-10-26	-	-	10	-	-	-	10	-	-	-	-	-	-	-	-	-	-	29	-	-	-	-	-	-	-	-	-	12	-	-	-	2	-	2	5	-	-	-	2	14.6436	60.0625	0.0803297	71.2998
2010-10-27	-	-	7	-	-	-	-	-	-	-	-	-	-	-	-	-	-	36	-	-	-	-	-	-	-	-	-	19	-	-	-	-	-	7	-	-	-	-	2	14.2651	60.5767	0.115195	353.521
2010-10-28	-	-	7	2	-	-	-	-	-	-	-	-	-	-	-	-	-	10	2	-	-	-	-	-	-	-	-	12	5	-	-	-	-	10	-	-	-	-	-	11.0607	72.4087	0.0883083	333.605
2010-10-29	-	-	5	-	-	-	2	-	-	-	-	-	-	-	2	-	-	67	-	-	-	-	2	-	-	-	-	2	-	-	-	-	-	7	-	-	-	-	2	9.017	62.5583	0.05542	34.2141
2010-10-30	-	-	2	-	-	-	5	-	-	-	-	-	-	-	-	-	-	17	2	-	-	-	-	-	2	-	-	5	-	-	2	-	2	5	2	-	-	-	7	14.061	51.1867	0.0629709	261.672
2010-10-31	-	-	5	-	2	-	-	-	-	-	-	2	-	-	2	-	5	12	2	-	-	-	-	-	-	-	-	7	-	-	-	-	-	12	2	-	-	-	-	19.7041	41.8025	0.0698131	338.125
2010-11-01	-	-	12	-	-	-	-	-	-	-	-	2	-	-	5	-	10	14	-	-	-	-	-	-	-	-	-	36	7	-	-	-	-	12	-	2	-	-	7	23.0175	43.3929	0.268372	117.652
2010-11-02	-	-	5	-	-	-	10	-	-	-	-	5	-	-	2	-	19	26	2	-	-	-	-	-	-	-	-	24	-	-	5	-	2	7	2	-	-	-	7	19.8442	63.9862	0.261834	21.7802
2010-11-03	-	-	2	-	2	-	2	-	-	-	-	-	-	-	-	-	-	5	2	-	-	-	-	-	5	-	-	5	7	-	-	-	-	5	2	-	-	-	-	14.9679	77.7921	0.49335	222.832
2010-11-04	-	-	5	-	2	-	2	-	-	-	-	-	-	-	-	-	-	22	-	-	-	-	-	-	2	-	-	43	7	-	-	-	-	5	2	-	-	-	5	16.876	62.1879	0.236962	5.06155
2010-11-05	-	-	2	-	-	-	5	-	-	-	-	-	-	-	-	-	7	14	2	-	-	-	-	-	-	-	-	48	2	-	2	-	-	2	-	-	-	-	2	19.8838	49.4929	0.126459	84.9589
2010-11-06	-	-	12	-	-	-	2	-	-	-	-	2	-	-	-	-	22	22	-	-	-	-	-	-	-	-	-	58	-	-	2	-	2	14	-	-	-	-	12	22.4921	41.0979	0.133847	310.721
2010-11-07	-	-	17	-	-	-	2	-	-	-	-	-	-	-	-	-	43	5	-	-	-	-	-	-	-	-	-	31	5	-	-	-	-	2	-	-	-	-	-	10.9648	85.2562	0.18128	124.399
2010-11-08	-	-	5	-	-	-	-	-	-	-	-	-	-	-	-	-	-	14	-	-	-	-	-	-	-	-	-	-	-	-	-	-	-	2	-	-	-	-	-	8.88571	69.6783	0.0770924	351.549
2010-11-09	-	-	5	-	2	-	-	-	2	-	-	2	-	5	-	-	7	7	5	-	-	-	-	-	-	-	-	10	-	-	-	-	-	-	2	-	-	-	-	14.6298	51.2575	0.074051	37.2514
2010-11-10	-	-	7	-	-	-	2	-	-	-	-	5	-	2	2	-	14	14	-	-	-	-	-	-	-	-	-	31	2	2	-	-	5	7	-	-	-	-	-	18.0141	52.2879	0.0715005	108.808
2010-11-11	-	-	-	-	-	-	-	-	-	-	-	2	-	5	-	-	14	17	-	-	-	-	-	-	-	-	-	34	-	-	-	-	2	7	7	-	-	-	-	16.3718	67.1179	0.11482	334.337
2010-11-12	-	-	-	-	-	-	-	-	-	-	-	2	-	2	-	-	41	14	-	-	-	-	-	-	-	-	-	43	2	-	-	-	-	-	2	-	-	-	10	17.8217	62.3471	0.153384	116.923
2010-11-13	-	-	2	-	-	-	2	-	-	-	-	-	-	2	-	-	58	5	-	-	-	-	-	-	2	-	-	31	5	2	-	-	2	-	2	-	-	-	-	18.6028	53.4867	0.0796988	99.4898
2010-11-14	-	-	12	-	-	-	-	-	-	-	-	-	-	-	-	-	60	5	2	-	-	-	-	-	7	-	-	36	5	-	2	-	-	5	-	-	-	-	5	19.2717	49.1388	0.353871	179.947
2010-11-15	-	-	2	-	-	-	-	-	-	-	-	5	-	-	-	-	62	12	-	-	-	-	2	-	-	-	-	29	10	5	-	-	-	-	-	-	-	-	2	19.5454	47.215	0.108691	212.476
2010-11-16	-	-	-	-	-	-	2	-	-	-	-	-	-	-	-	-	48	14	-	-	-	-	-	-	5	-	-	24	17	2	-	-	-	7	-	5	-	-	-	18.8925	53.4588	0.101879	274.811
2010-11-17	-	-	5	-	-	-	2	-	-	-	7	-	-	-	-	-	72	12	-	-	-	-	5	-	-	-	-	41	12	-	-	-	-	-	-	-	-	-	12	17.4391	64.0008	0.100875	308.388
2010-11-18	-	-	5	-	-	-	-	-	-	-	-	-	-	-	-	-	29	10	-	-	-	-	-	-	-	-	-	19	2	2	2	-	-	-	-	-	-	-	5	15.4622	68.8554	0.101831	24.0645
2010-11-19	-	-	-	-	-	-	-	-	2	-	-	-	-	-	-	-	24	10	-	-	-	-	2	-	-	-	-	19	2	5	2	-	-	-	2	2	-	-	2	15.1988	64.9237	0.426399	146.263
2010-11-20	-	-	5	-	-	-	-	-	-	-	-	-	-	-	-	-	22	14	-	-	-	-	2	-	5	-	-	26	-	-	5	-	-	-	5	10	-	-	5	16.6079	58.8163	0.171219	208.512
2010-11-21	-	-	-	-	-	-	-	-	-	-	-	-	-	-	-	-	14	12	-	-	-	-	2	-	-	-	-	14	5	2	2	-	5	-	5	-	-	-	2	17.601	57.7746	0.161801	238.577
2010-11-22	-	-	-	-	-	-	-	-	-	-	-	-	-	-	-	-	60	-	-	-	-	-	14	-	-	-	-	43	2	-	2	-	-	10	-	5	-	-	2	20.3796	55.1154	0.0728365	63.6693
2010-11-23	-	-	-	-	-	-	-	-	-	-	-	2	-	-	-	-	20	-	-	-	-	-	34	-	-	-	-	36	-	-	2	-	-	2	2	2	-	-	2	20.9558	51.5804	0.254494	51.2898
2010-11-24	-	-	-	-	-	-	-	-	-	-	-	2	-	-	-	-	48	2	-	-	-	-	22	-	-	-	-	46	12	-	-	-	2	-	-	2	-	-	2	20.9408	50.9117	0.254189	255.764
2010-11-25	-	-	-	-	-	-	2	-	-	-	-	-	-	-	-	-	17	-	-	-	-	-	5	-	-	-	-	19	-	-	2	-	5	-	-	-	-	-	-	19.6642	54.6387	0.0257944	213.058
2010-11-26	-	-	-	-	-	-	-	-	2	-	-	-	-	-	2	-	29	2	-	-	-	-	17	-	2	-	-	38	5	-	-	-	5	2	2	2	-	-	-	20.6621	50.8371	0.0932062	146.695
2010-11-27	-	-	-	-	-	-	2	-	-	-	-	-	-	-	-	-	36	-	-	-	-	-	26	-	2	-	-	24	10	7	2	-	-	-	-	2	-	-	5	17.4821	52.7492	0.287011	63.2389
2010-11-28	-	-	-	-	-	-	2	-	7	-	-	-	-	-	-	-	14	2	-	-	-	-	7	-	-	-	-	22	-	-	5	-	-	-	2	2	-	2	-	16.7157	60.3262	0.145564	55.1103
2010-11-29	-	-	-	-	-	-	-	-	-	-	2	-	-	-	-	-	19	-	-	-	-	-	26	-	-	-	-	36	10	2	-	-	2	-	-	-	-	-	2	17.3374	60.7737	0.245035	173.386
2010-11-30	-	-	-	-	-	-	-	-	2	-	7	-	-	-	-	-	14	5	-	-	-	-	2	-	7	-	-	29	2	2	-	-	-	-	-	-	-	-	2	19.0279	49.6604	0.51896	121.472
2010-12-01	-	-	-	-	-	-	-	-	-	-	-	-	-	-	-	-	-	5	-	-	-	-	10	-	10	-	-	17	2	2	2	-	-	-	-	2	-	-	2	15.8963	54.6138	0.100168	208.497
2010-12-02	-	-	-	-	-	-	-	-	2	-	2	-	-	-	-	-	-	2	-	-	-	-	7	-	-	-	-	36	-	-	-	-	-	-	2	2	-	-	2	14.0539	56.5213	0.0366094	261.841
2010-12-03	-	-	-	-	-	-	-	-	-	-	2	-	-	-	-	-	-	-	-	-	-	-	5	-	2	-	-	22	7	-	-	-	2	-	-	2	-	-	-	14.922	58.9175	0.0742543	137.698
2010-12-04	-	-	-	-	-	-	-	-	-	-	-	-	-	-	-	-	7	-	-	-	-	-	10	-	5	-	-	24	5	-	-	-	-	2	-	2	-	-	2	17.7931	50.5175	0.0532731	230.917
2010-12-05	-	-	-	-	2	-	-	-	-	-	5	2	-	-	-	-	7	2	-	-	-	-	14	-	-	-	-	29	5	5	2	-	5	2	-	2	-	-	-	19.3092	48.3017	0.0590585	11.405
2010-12-06	-	-	-	-	-	-	-	-	-	-	-	-	-	-	-	-	-	-	-	-	-	-	10	-	2	-	-	14	-	-	-	-	-	-	-	-	-	-	7	15.2458	70.6613	0.0456337	151.167
2010-12-07	-	-	-	-	-	-	2	-	-	-	5	-	-	-	-	-	-	-	-	-	-	2	12	-	-	-	-	17	-	2	-	-	-	-	-	-	-	-	2	16.988	60.5479	0.0825852	225.625
2010-12-08	-	-	-	-	-	-	2	-	-	-	-	-	-	-	-	-	2	-	-	-	-	-	17	-	7	-	-	24	-	2	10	-	7	-	2	-	-	-	2	19.4867	48.1138	0.120781	157.426
2010-12-09	-	-	-	-	-	-	-	-	-	-	-	-	-	-	-	-	2	-	-	-	-	-	10	-	2	-	-	22	-	-	-	-	-	-	-	2	-	-	-	16.3705	40.945	0.263177	334.958
2010-12-10	-	-	-	-	-	-	-	-	-	-	-	-	-	-	-	-	-	-	-	-	-	2	17	-	-	-	-	12	-	-	-	-	2	-	7	5	-	-	-	15.3032	55.5137	0.29235	337.466
2010-12-11	-	-	-	-	-	-	-	-	5	-	-	-	-	-	-	-	2	2	-	-	-	-	10	-	2	-	-	14	-	-	-	-	2	-	-	-	-	-	-	14.0157	60.2758	0.128406	113.095
2010-12-12	-	-	-	-	-	-	-	-	-	-	-	-	2	-	-	-	-	2	-	-	-	-	-	-	2	-	-	14	-	-	2	-	-	-	2	-	-	-	-	14.4768	45.3587	0.340759	27.1328
2010-12-13	-	-	-	-	-	-	-	-	2	-	-	2	-	-	-	-	-	7	-	-	-	-	14	-	10	-	-	19	2	-	2	-	7	-	5	5	-	-	-	18.536	43.7992	0.173569	261.232
2010-12-14	-	-	-	-	-	-	7	-	-	-	-	-	-	-	-	-	-	-	-	-	-	-	12	-	-	-	-	24	-	2	-	-	2	-	-	2	-	-	-	19.2862	54.0592	0.125723	343.996
2010-12-15	-	-	-	-	-	-	5	-	-	-	-	-	-	-	-	-	-	-	-	-	-	-	14	-	-	-	-	22	-	5	2	-	2	-	-	-	-	-	2	17.6535	63.8583	0.181414	257.071
2010-12-16	-	-	-	-	-	-	-	-	2	-	-	-	-	-	-	-	-	-	-	-	-	-	2	2	2	-	-	19	5	-	-	-	5	-	-	-	-	-	5	17.7267	63.1396	0.168866	241.347
2010-12-17	-	-	-	-	-	-	2	-	2	-	-	-	-	-	-	-	-	2	-	-	-	-	5	-	2	-	-	10	-	-	-	-	-	-	-	-	-	-	-	16.7558	60.8813	0.11469	327.183
2010-12-18	-	-	-	-	-	-	-	-	-	-	-	-	-	-	-	-	-	-	-	-	-	-	7	-	2	-	-	12	2	2	-	-	-	-	-	-	-	-	-	18.7108	52.2162	0.251762	114.634
2010-12-19	-	-	-	-	-	-	-	-	-	-	-	-	-	-	-	-	2	2	-	-	-	-	7	-	5	-	-	19	-	-	2	-	2	-	-	-	-	-	2	19.0933	44.1246	0.115152	228.369
2010-12-20	-	-	-	-	-	-	-	-	-	-	-	2	-	-	-	-	-	-	-	-	-	-	19	2	7	-	-	12	7	7	2	-	2	5	-	-	-	-	7	23.3088	35.6908	0.164099	323.803
2010-12-21	-	-	-	-	-	-	-	-	2	-	-	-	-	-	-	-	2	-	-	-	-	-	12	-	2	-	-	10	12	-	-	-	-	-	-	2	-	-	7	23.7054	37.7429	0.0724394	289.124
2010-12-22	-	-	-	-	-	-	2	-	2	-	-	2	-	-	-	-	-	-	-	-	-	-	2	-	-	-	-	22	-	2	2	-	-	2	-	10	-	-	-	17.9071	62.31	0.166836	25.7982
2010-12-23	-	-	-	-	-	-	-	-	-	-	-	5	-	-	-	-	-	-	-	-	-	-	10	-	12	-	-	22	-	-	-	-	-	-	-	-	-	-	-	16.5336	69.2533	0.0917139	249.647
2010-12-24	-	-	-	-	-	-	-	-	5	-	-	-	-	-	-	-	-	-	-	-	-	-	10	2	-	-	-	7	-	-	2	-	2	2	-	-	-	-	7	20.7742	53.4658	0.241562	34.7588
2010-12-25	-	-	-	-	-	-	-	-	5	-	-	5	-	-	-	-	-	2	-	-	-	-	10	-	10	-	-	29	-	-	-	-	5	-	-	-	-	-	-	22.7387	43.0208	0.275881	193.007
2010-12-26	-	-	-	-	-	-	-	-	5	-	-	-	-	-	-	-	-	2	-	-	-	-	-	5	-	-	-	26	2	2	-	-	2	-	5	2	-	-	-	21.7796	47.3513	0.248816	309.588
2010-12-27	-	-	-	-	-	2	-	-	-	-	-	-	-	-	-	-	2	-	-	-	-	-	2	-	7	-	-	10	-	2	-	-	-	2	-	-	-	-	2	21.375	59.7812	0.248573	124.923
2010-12-28	-	-	-	-	-	2	-	-	-	-	-	2	-	-	-	-	-	-	-	-	-	-	-	-	7	-	-	22	2	-	-	-	2	6	2	-	-	-	7	20.555	60.3746	0.218364	170.105
2010-12-29	-	-	-	-	-	12	-	-	5	-	-	-	-	-	-	-	2	-	-	-	-	-	-	-	5	-	10	17	5	-	2	-	10	-	-	2	-	-	2	18.1175	69.3283	0.259655	232.24
2010-12-30	-	-	-	-	-	5	-	-	-	-	-	2	-	-	-	-	2	-	-	2	-	-	2	-	7	-	-	2	5	-	2	-	-	-	-	2	-	-	5	17.2758	73.7454	0.281935	330.247
2010-12-31	2	-	-	-	-	-	-	-	-	-	-	-	-	-	-	-	-	-	-	-	-	-	2	-	2	-	-	12	2	2	-	-	-	2	-	-	-	-	2	18.2329	69.1942	0.259137	81.1699
2011-01-01	-	-	-	-	-	5	-	-	10	-	-	-	-	-	-	-	-	-	-	-	-	-	-	2	5	2	2	22	2	-	-	-	10	5	-	2	-	2	5	20.2025	60.6146	0.331021	289.508
2011-01-02	5	-	-	-	-	2	-	-	5	-	-	-	16	-	-	-	-	-	2	-	2	-	-	2	2	-	2	14	-	-	5	-	7	5	-	-	-	-	-	18.1321	62.9375	0.197104	74.848
2011-01-03	-	-	-	-	-	5	-	-	2	-	-	-	-	-	-	-	-	-	-	-	-	-	-	-	7	-	2	7	-	-	2	-	-	-	-	-	-	-	2	18.9025	58.0633	0.78151	39.5378
2011-01-04	-	-	-	-	-	7	-	-	5	-	-	2	-	-	-	-	5	-	-	-	-	-	-	2	22	-	2	2	-	5	-	-	2	2	-	-	-	-	5	18.2958	55.6492	0.089684	102.474
2011-01-05	-	-	-	-	-	2	-	-	5	-	-	2	-	-	-	-	-	-	-	-	-	-	-	5	17	-	-	17	2	-	-	-	2	2	-	-	-	-	2	22.4625	47.8542	0.47886	113.969
2011-01-06	2	-	-	-	-	-	-	-	-	-	-	2	-	-	-	-	-	-	2	-	-	-	2	-	7	-	2	12	-	-	-	-	5	2	-	-	-	-	2	21.4413	54.5275	0.296111	50.9596
2011-01-07	-	-	-	-	-	-	-	-	2	-	-	2	-	2	-	-	-	2	-	-	-	-	2	-	14	-	-	14	-	2	-	-	-	-	-	2	-	-	5	19.0708	65.6138	0.170501	355.488
2011-01-08	-	-	-	-	-	2	-	-	-	-	-	2	-	-	-	-	-	-	-	-	-	-	2	-	12	-	5	22	5	-	-	-	2	-	2	2	-	-	2	22.0467	54.1458	0.157567	295.582
2011-01-09	-	-	-	-	-	-	-	-	-	-	-	5	-	-	-	-	-	-	-	-	-	-	2	-	-	-	2	10	2	-	-	-	-	2	-	-	-	2	5	22.3842	49.4346	0.159446	151.963
2011-01-10	-	-	-	-	-	-	-	-	2	-	-	2	-	-	-	-	-	-	-	-	-	-	-	2	-	-	2	5	-	2	-	-	-	2	-	-	-	-	5	20.4404	58.2079	0.105431	119.117
2011-01-11	-	-	-	-	-	-	-	-	2	-	-	2	-	-	-	-	-	-	-	-	-	-	-	-	-	-	2	10	-	-	-	-	2	5	-	-	-	2	-	21.2904	53.4438	0.343832	238.661
2011-01-12	-	-	-	-	-	-	-	-	2	-	-	-	-	-	-	-	-	5	-	-	-	-	2	-	-	-	7	17	-	-	-	-	2	2	-	-	-	-	2	22.6588	48.3358	0.0672599	21.2698
2011-01-13	-	-	-	-	-	-	-	-	5	-	-	-	-	-	-	-	-	2	-	-	-	-	-	-	-	-	5	22	-	2	-	-	-	2	2	-	-	2	-	21.6954	51.1492	0.186168	304.242
2011-01-14	-	-	-	-	-	-	-	-	5	-	-	-	-	-	-	-	-	-	-	-	-	-	-	2	12	-	10	7	-	-	-	-	2	-	-	-	-	-	2	22.49	48.2988	0.0466795	305.081
2011-01-15	-	-	-	-	-	-	2	-	2	-	-	2	-	-	-	-	-	-	-	-	-	-	-	2	10	-	12	17	-	-	2	-	-	-	-	2	-	2	2	20.3362	46.6988	0.0889114	314.051
2011-01-16	-	-	-	-	-	-	-	-	2	-	-	5	-	-	-	-	-	-	-	-	-	-	2	2	5	-	-	7	-	-	-	-	2	2	-	-	-	-	-	19.51	45.0062	0.199399	193.755
2011-01-17	-	-	-	-	-	-	-	-	2	-	-	5	-	-	-	-	-	-	5	-	-	-	-	7	2	-	-	5	5	2	-	-	5	-	2	2	-	-	2	20.5768	44.2195	0.288728	250.526
2011-01-18	-	-	-	-	-	-	-	-	10	-	-	-	-	-	-	-	-	-	2	-	-	-	5	-	7	-	-	12	-	-	-	-	2	-	2	-	-	-	2	21.6192	36.6246	0.245129	32.4218
2011-01-19	-	-	-	-	-	-	-	-	2	-	-	7	-	-	-	-	-	-	-	-	-	-	-	-	5	-	-	5	-	2	-	-	2	-	-	-	-	-	5	20.8754	47.5204	0.419121	223.183
2011-01-20	-	-	-	-	-	-	-	-	2	-	-	5	-	-	2	-	-	-	-	-	-	-	-	2	2	-	-	14	-	-	-	-	5	-	-	-	-	-	2	22.8992	46.137	0.219188	289.378
2011-01-21	-	-	-	-	-	-	-	-	2	-	-	2	-	-	-	-	-	-	-	-	-	-	-	-	2	-	-	5	-	-	-	-	2	-	-	-	2	-	-	22.5542	40.7292	0.148144	327.483
2011-01-22	-	-	-	-	-	-	-	-	-	-	-	-	-	-	-	-	-	2	-	-	-	-	-	2	5	-	-	17	-	2	-	-	2	-	-	-	-	2	-	24.1213	41.8679	0.272705	207.207
2011-01-23	-	-	-	-	-	-	-	-	12	-	-	5	-	-	2	-	-	-	-	-	-	-	-	10	14	-	-	17	-	2	-	-	5	-	-	2	2	5	-	23.9475	50.0521	0.165546	79.3764
2011-01-24	-	-	-	-	-	-	-	-	2	-	-	2	-	-	-	-	-	-	-	-	-	-	2	-	2	-	10	12	-	-	-	-	-	-	-	10	-	-	-	21.14	65.8276	0.22275	1.84569
2011-01-25	-	-	-	-	-	-	-	-	2	-	-	2	-	-	-	-	2	-	-	-	-	-	-	-	5	-	12	5	-	-	-	-	2	-	-	-	-	2	2	25.9287	49.4113	0.262103	331.395
2011-01-26	-	-	-	-	-	-	-	-	2	-	-	-	-	-	-	-	-	-	-	-	-	-	2	-	5	-	5	5	-	5	-	-	-	-	-	-	-	5	-	22.7513	58.1171	0.219036	170.026
2011-01-27	-	-	-	-	-	-	-	-	2	-	-	-	-	-	-	-	-	-	-	-	-	-	-	2	19	-	5	7	-	-	-	-	2	-	-	14	-	5	-	23.205	56.7492	0.195721	327.56
2011-01-28	-	-	-	-	-	2	-	-	7	-	-	-	-	-	-	-	-	2	-	-	-	-	2	2	5	-	-	17	-	2	-	-	5	-	-	-	-	2	2	24.8004	40.9208	0.303472	10.5688
2011-01-29	-	-	-	-	-	2	-	-	5	-	-	5	-	-	-	-	-	-	-	-	-	-	-	2	-	-	2	22	2	-	-	-	-	2	-	-	2	7	-	21.8292	44.2742	0.338915	277.949
2011-01-30	-	-	-	-	-	2	-	-	-	-	-	-	-	-	-	-	-	-	-	-	-	-	-	2	2	-	10	17	-	2	-	-	2	-	-	-	-	2	-	20.8937	50.5346	0.128648	119.878
2011-01-31	-	-	-	-	-	-	-	-	-	-	-	-	-	-	-	-	-	-	-	-	-	-	-	-	-	-	10	7	2	-	-	-	-	-	-	-	-	7	-	22.4854	48.9417	0.163182	141.771
2011-02-01	-	-	-	-	-	2	-	-	-	-	-	-	-	-	-	-	-	-	-	-	-	-	-	7	14	-	7	10	-	-	2	-	-	-	2	-	-	5	2	24.0275	38.7975	0.18347	155.318
2011-02-02	-	-	-	-	-	-	-	-	-	-	-	-	-	-	-	-	-	-	-	-	-	-	2	-	10	-	5	12	2	2	-	-	7	-	-	-	-	-	-	22.0138	37.0033	0.0890774	342.605
2011-02-03	-	-	-	-	-	-	-	-	-	-	-	-	-	-	-	-	-	-	-	-	-	-	-	-	7	-	2	12	2	-	-	-	5	-	-	-	2	2	2	22.5067	48.1775	0.0688729	334.001
2011-02-04	-	-	-	-	-	-	-	-	-	-	-	-	-	-	-	-	-	-	-	-	-	-	-	2	2	-	14	7	-	-	2	-	7	-	-	-	2	5	2	23.3729	41.4583	0.304019	255.299
2011-02-05	-	-	-	-	-	-	-	-	-	-	-	2	-	-	-	-	-	-	-	-	-	-	2	2	2	-	5	5	-	-	-	-	2	-	-	-	-	-	-	23.1075	43.5971	0.0916738	284.042
2011-02-06	-	-	-	-	-	-	2	-	-	-	-	2	-	-	-	-	-	-	-	-	-	-	-	-	5	-	22	7	-	-	-	-	5	2	-	-	-	-	2	20.4154	60.0725	0.349993	169.249
2011-02-07	-	-	-	-	-	-	-	-	5	-	-	-	-	-	-	-	-	2	-	-	-	-	-	-	2	-	5	14	-	-	-	-	2	2	-	-	-	-	-	20.7137	61.3821	0.291228	307.602
2011-02-08	-	-	-	-	-	-	-	-	-	-	-	2	-	-	-	-	-	-	-	-	-	-	-	-	5	-	2	2	-	5	-	-	5	-	-	-	-	-	-	21.6737	57.5913	0.382205	157.438
2011-02-09	-	-	-	-	-	-	-	-	-	-	-	-	-	-	-	-	-	-	-	-	-	-	2	-	-	-	7	7	-	2	-	-	-	-	-	2	-	-	-	20.3188	64.7396	0.216276	105.563
2011-02-10	-	-	-	-	-	-	-	-	-	-	-	2	-	-	-	-	-	-	-	-	-	-	-	-	-	-	-	7	-	-	-	-	-	-	-	-	-	2	-	17.3187	77.7642	0.128753	310.369
2011-02-11	-	-	-	-	-	-	-	-	-	-	-	-	-	-	-	-	-	-	-	-	-	-	-	-	2	-	2	2	-	-	-	-	-	-	2	-	-	14	2	18.0692	66.7196	0.284885	230.517
2011-02-12	-	-	-	-	-	2	-	-	-	-	-	-	-	-	-	-	-	-	-	-	-	-	-	-	5	-	2	5	-	5	-	-	-	-	-	-	-	2	-	17.9508	68.5487	0.342502	135.937
2011-02-13	-	-	-	-	-	-	-	-	-	-	-	2	-	-	-	-	-	-	-	-	-	-	-	2	-	-	7	5	2	-	-	-	-	-	-	-	-	-	-	21.6083	58.5625	0.160968	80.8627
2011-02-14	-	-	-	-	-	-	-	-	-	-	-	-	-	-	-	-	-	-	-	-	-	-	-	-	7	-	-	12	2	-	-	-	-	-	-	-	-	-	-	24.4354	45.8687	0.109078	248.452
2011-02-15	-	-	-	-	-	-	-	-	-	-	-	-	-	-	-	-	-	2	-	-	-	-	-	-	-	-	24	7	-	2	-	-	5	-	-	-	-	-	-	17.5545	59.3936	0.37723	21.6704
2011-02-16	-	-	-	-	-	-	-	-	-	-	-	-	-	-	-	-	-	5	-	-	-	-	-	2	-	-	-	5	-	-	-	-	5	-	-	-	-	-	2	-	-	0.181054	130.187
2011-02-17	-	-	-	-	-	2	-	-	-	-	-	2	-	-	-	-	-	-	-	-	-	-	-	-	7	-	10	7	-	-	2	-	10	-	-	-	-	-	2	26.1143	-	0.258196	344.256
2011-02-18	-	-	-	-	-	2	-	-	-	-	-	-	-	-	-	-	-	-	-	-	-	-	-	-	2	-	2	10	-	-	-	-	14	2	-	-	-	2	2	22.5667	50.9383	0.248687	63.9766
2011-02-19	-	-	-	-	-	-	-	-	2	-	-	-	-	-	-	-	-	-	-	-	-	-	-	-	5	-	17	17	-	-	-	-	2	-	-	-	-	5	-	19.0954	63.865	0.420178	193.957
2011-02-20	-	-	-	-	-	-	-	-	-	-	-	-	-	-	-	-	-	-	-	-	-	-	-	-	-	-	10	10	-	-	-	-	22	2	-	-	-	7	-	17.9204	69.9526	0.281508	193.355
2011-02-21	-	-	-	-	-	-	-	-	-	-	-	-	-	-	-	-	-	2	-	-	-	5	-	-	-	-	17	24	-	-	-	-	14	-	-	-	-	-	2	18.5767	68.3529	0.1387	257.369
2011-02-22	-	-	-	-	-	-	-	-	-	-	-	2	-	-	-	-	-	-	-	-	-	-	-	-	-	-	5	7	-	2	-	-	5	-	2	-	-	2	-	19.9054	62.0148	0.132007	298.002
2011-02-23	-	-	-	-	-	-	-	-	-	-	-	-	-	-	-	-	-	-	-	-	-	-	-	2	-	-	2	7	-	-	-	-	2	-	-	-	-	-	-	19.5058	59.8725	0.190017	287.831
2011-02-24	-	-	-	-	-	-	-	-	-	-	-	-	-	-	-	-	2	-	-	-	-	-	-	-	-	-	10	7	-	-	-	-	7	-	-	-	-	2	-	17.9621	62.6683	0.258696	52.6322
2011-02-25	-	-	-	-	-	2	-	-	-	-	-	-	-	-	-	-	-	-	-	-	-	-	-	-	-	-	-	5	-	-	-	-	5	-	-	-	-	2	-	19.5325	61.255	0.486462	116.726
2011-02-26	-	-	-	-	2	-	-	-	-	-	-	-	-	-	-	-	-	-	2	-	-	-	-	-	-	-	10	5	-	-	-	-	10	-	-	-	-	2	-	21.0033	56.8413	0.409944	22.3275
2011-02-27	-	-	-	-	2	2	-	-	-	-	-	-	-	-	-	-	-	-	-	-	-	-	-	-	-	-	7	7	-	-	-	-	7	-	2	-	-	5	2	21.5833	55.6146	0.668042	312.489
2011-02-28	-	-	-	-	-	-	-	12	10	-	-	-	-	-	-	-	-	-	-	-	-	-	-	-	-	-	-	2	2	-	-	-	7	-	-	-	-	-	-	21.3388	57.9163	0.163254	58.0463
2011-03-01	-	-	-	-	-	-	-	19	-	-	-	-	-	-	-	-	-	-	-	-	-	-	-	-	-	-	10	7	2	-	-	-	5	-	-	-	-	-	5	22.6442	46.9792	0.497004	254.406
2011-03-02	-	-	-	-	-	-	-	12	7	-	-	-	-	-	-	-	-	-	-	-	-	-	-	-	-	-	-	5	2	5	-	-	2	-	-	-	-	2	-	21.4796	49.8913	0.153721	73.4427
2011-03-03	-	-	-	-	-	-	-	5	-	-	-	-	-	-	-	-	-	-	-	-	-	-	-	-	-	-	7	5	-	-	-	-	7	-	-	-	-	5	2	22.9467	47.65	0.0849376	79.0847
2011-03-04	-	-	-	-	-	-	-	14	-	-	-	-	-	-	-	-	-	-	2	-	-	-	-	2	2	-	-	7	-	2	-	-	7	-	-	-	-	2	-	20.8075	54.9004	0.250525	157.114
2011-03-05	-	-	-	-	-	-	-	10	-	-	-	-	-	-	-	-	-	2	-	-	-	-	-	-	-	-	-	7	-	-	-	-	17	-	-	-	-	5	-	17.7067	72.0271	0.371599	324.023
2011-03-06	-	-	-	-	-	-	-	12	-	-	-	-	-	-	-	-	-	-	-	-	-	-	-	-	-	-	5	7	-	-	-	-	12	-	-	-	-	-	-	16.1779	76.2552	0.195737	15.0317
2011-03-07	-	-	-	-	-	2	-	2	-	-	-	-	-	-	-	-	-	-	-	-	-	-	-	-	-	-	5	-	5	-	-	-	12	-	-	-	-	5	-	19.5517	66.5042	0.0916531	202.096
2011-03-08	-	-	-	-	-	-	-	2	-	-	-	-	-	-	-	-	-	-	2	-	-	-	-	-	-	-	5	7	2	-	-	-	12	-	-	-	-	-	-	20.4812	63.2738	0.167524	51.5958
2011-03-09	-	-	-	-	-	-	-	22	-	-	-	-	-	-	-	-	-	-	-	-	-	-	-	-	-	-	7	-	2	-	2	-	14	-	-	-	-	-	-	19.245	67.01	0.303225	76.3839
2011-03-10	-	-	-	-	-	-	-	12	-	-	-	-	-	-	-	-	-	-	-	-	-	-	-	-	-	-	2	5	-	-	-	-	12	-	-	-	-	-	-	18.9246	68.1971	0.15666	152.272
2011-03-11	-	-	-	-	-	-	-	12	2	-	-	-	-	-	-	-	-	-	-	-	-	-	-	-	-	-	-	5	2	-	-	-	10	-	-	-	-	5	5	17.535	69.9592	0.112704	256.745
2011-03-12	-	-	-	-	-	-	-	14	-	-	-	-	-	-	-	-	-	-	-	-	-	-	-	-	-	-	2	2	-	-	2	-	5	-	-	-	-	-	-	16.3437	64.78	0.0122974	171.583
2011-03-13	-	-	-	-	-	-	-	12	-	-	-	-	-	-	-	-	-	-	-	-	-	-	-	-	-	-	5	7	-	-	-	-	10	-	-	-	-	2	-	18.0857	50.3033	0.316849	147.924
2011-03-14	-	-	-	-	-	-	-	10	2	-	-	-	-	-	-	-	-	-	-	-	-	-	-	-	-	-	-	2	-	-	-	-	2	-	-	-	-	-	2	14.7754	54.9263	0.647223	107.487
2011-03-15	-	-	-	-	-	-	-	5	-	-	-	-	-	-	-	-	-	-	-	-	-	-	-	-	-	-	-	2	-	-	-	-	-	-	-	-	-	-	2	12.7837	73.2067	0.443041	334.783
2011-03-16	-	-	-	-	-	-	-	2	2	-	-	-	-	-	-	-	-	-	-	-	-	-	-	-	-	-	2	5	-	-	-	-	5	-	-	-	-	-	-	16.4896	61.0796	0.129148	10.745
2011-03-17	-	-	-	-	-	-	-	19	2	-	-	-	-	-	-	-	-	2	-	-	-	-	-	-	-	-	5	2	-	-	-	-	5	-	-	-	-	7	-	18.5872	53.1937	0.475162	156.726
2011-03-18	-	-	-	-	-	-	-	2	-	-	-	-	-	-	-	-	-	2	-	-	-	-	-	-	-	-	5	2	-	-	-	-	5	-	-	-	-	2	2	20.5383	47.3994	0.447615	202.546
2011-03-19	-	-	-	-	-	-	-	2	-	-	-	-	-	-	-	-	-	-	-	-	-	-	-	-	-	-	5	7	-	-	-	-	12	-	5	-	-	-	-	-	-	0.129784	26.7404
2011-03-20	-	-	-	-	-	-	-	2	2	-	-	-	-	-	-	-	-	-	-	-	-	-	-	2	-	-	2	2	-	-	-	-	2	-	-	-	-	5	-	-	-	0.222141	236.526
2011-03-21	-	-	-	-	-	-	2	2	-	-	-	2	-	-	-	-	-	-	-	-	-	-	-	-	-	-	2	2	5	-	-	-	5	-	-	-	-	-	5	20.462	53.117	0.588258	253.894
2011-03-22	-	-	-	-	-	-	-	2	-	-	-	-	-	-	-	-	-	-	-	-	-	-	-	-	-	-	2	2	-	-	-	-	5	-	-	-	-	-	-	18.7858	57.225	0.438856	247.103
2011-03-23	-	-	-	-	-	-	-	2	-	-	-	-	-	-	-	-	-	-	-	-	-	-	-	-	5	-	-	10	2	-	-	-	17	-	-	-	-	2	-	16.2168	58.4295	0.400112	290.35
2011-03-24	-	-	-	-	-	2	-	-	-	-	-	-	-	-	-	-	-	-	2	-	-	-	-	-	5	-	2	19	-	-	-	-	2	-	-	-	-	-	-	17.8292	54.1246	0.259471	78.5641
2011-03-25	-	-	-	-	-	-	-	5	-	-	-	-	-	-	-	-	-	-	-	-	-	-	-	-	-	-	-	2	-	-	-	-	5	-	-	2	-	-	-	14.268	65.9933	0.21094	344.998
2011-03-26	-	-	-	-	-	-	-	-	-	-	-	-	-	-	-	-	-	-	-	-	-	-	-	-	-	-	7	5	-	-	-	-	10	-	-	-	-	2	-	15.8385	57.1175	0.43083	184.548
2011-03-27	-	-	-	-	-	-	-	2	-	-	-	2	-	-	-	-	-	-	-	-	-	-	-	-	-	-	-	2	-	-	-	-	5	-	-	-	-	5	2	15.0904	50.4367	0.282978	158.329
2011-03-28	-	-	-	-	-	-	-	2	-	-	-	-	-	-	-	-	-	-	-	-	-	-	-	-	-	-	2	2	-	-	-	-	-	2	-	-	-	5	-	17.823	47.6108	0.212064	281.822
2011-03-29	-	-	-	-	-	-	-	14	-	-	-	2	-	-	-	-	-	-	-	-	-	-	-	-	-	-	2	2	5	2	-	-	-	-	-	-	-	-	2	19.7939	43.5621	0.440233	265.878
2011-03-30	-	-	-	-	-	-	-	12	-	-	-	-	-	-	-	-	-	-	-	-	-	-	-	-	-	-	10	5	7	-	-	-	2	7	-	-	-	5	2	20.4117	43.9379	0.725889	219.985
2011-03-31	-	-	-	-	-	-	-	14	2	-	-	-	-	-	-	-	-	5	-	-	-	-	-	-	-	-	-	10	2	-	-	-	-	-	-	-	-	7	2	19.4767	48.5033	0.0216255	221.778
2011-04-01	-	-	-	-	-	-	-	14	2	-	-	-	-	-	-	-	-	2	-	-	-	-	-	-	-	-	2	-	2	2	-	-	-	-	-	-	-	-	-	19.5283	48.7429	0.173352	304.676
2011-04-02	-	-	-	-	-	-	-	26	2	-	-	-	-	-	-	-	-	-	-	-	-	-	-	-	-	-	12	7	-	-	-	-	2	-	-	-	-	2	-	18.7663	47.0487	0.465194	270.221
2011-04-03	-	-	-	-	-	-	-	34	2	-	-	-	-	-	-	-	-	-	-	-	-	-	-	-	-	-	2	5	2	-	-	-	2	-	-	-	-	7	-	18.0714	51.3233	0.300531	158.41
2011-04-04	-	-	-	-	-	-	2	26	-	-	-	-	-	-	-	-	-	-	-	-	-	-	-	-	-	-	5	10	2	-	-	-	5	-	-	-	-	5	2	19.1967	45.3479	0.452931	59.024
2011-04-05	-	-	-	-	-	-	-	29	5	-	-	-	-	-	-	-	-	-	-	-	-	-	-	-	-	-	-	5	-	-	-	-	12	-	-	-	-	-	-	20.2658	43.3546	0.0332582	249.961
2011-04-06	-	-	-	-	-	-	-	14	-	-	-	-	-	-	-	-	-	-	-	-	-	-	-	-	-	-	-	2	-	-	-	-	7	-	-	-	-	-	-	14.1859	76.6276	0.538993	93.8198
2011-04-07	-	-	-	-	-	-	-	10	-	-	-	-	-	-	-	-	-	-	-	-	-	-	-	-	-	-	-	-	-	-	-	-	2	-	-	-	-	2	-	17.9675	64.6313	0.280743	135.384
2011-04-08	-	-	-	-	-	-	-	12	-	-	-	-	-	-	-	-	-	-	-	-	-	-	-	-	-	-	5	-	-	-	-	-	5	-	2	-	-	-	-	19.4933	59.3475	0.109465	327.337
2011-04-09	-	-	-	-	-	-	-	17	-	-	-	-	-	-	-	-	-	-	2	-	-	-	-	-	-	-	-	-	-	2	-	-	5	-	-	-	-	-	-	14.0697	78.9674	0.423231	111.445
2011-04-10	-	-	-	-	-	-	-	-	-	-	-	-	-	-	-	-	-	-	-	-	-	-	-	-	-	-	-	-	-	-	-	-	-	-	-	-	-	-	-	13.8208	85.0383	0.240303	169.468
2011-04-11	-	-	-	-	-	-	2	7	-	-	-	-	-	-	-	-	-	-	2	-	-	-	-	-	-	-	2	-	-	-	-	-	-	2	-	-	-	2	-	16.7154	67.7357	0.528094	350.494
2011-04-12	-	-	-	-	-	-	-	10	-	2	-	-	-	-	-	-	-	-	2	-	-	-	-	-	-	-	2	2	-	-	-	-	2	-	-	-	-	10	-	13.1317	75.9162	0.230286	124.998
2011-04-13	-	-	-	-	-	-	-	2	-	-	-	-	-	-	-	-	-	-	-	-	-	-	-	-	-	-	2	2	2	-	-	-	-	-	-	-	-	-	-	13.4962	73.3143	0.449652	252.76
2011-04-14	-	-	-	-	-	-	-	2	2	-	-	-	-	-	-	-	-	-	-	-	-	-	-	-	-	-	-	-	-	-	-	-	-	-	-	-	-	-	-	13.7903	79.8683	0.402926	141.85
2011-04-15	-	-	-	-	-	-	2	-	-	-	-	-	-	-	-	-	-	-	2	-	-	-	-	-	2	-	5	-	-	-	-	-	5	-	-	-	-	-	-	14.8479	62.8661	0.328167	66.2414
2011-04-16	-	-	-	-	-	-	-	12	-	-	-	-	-	-	-	-	-	-	-	-	-	-	-	-	-	-	12	-	-	-	-	-	-	-	-	-	-	-	-	14.4058	52.9833	0.143423	200.735
2011-04-17	-	-	-	-	-	-	-	-	-	-	-	-	-	-	-	-	-	-	-	-	-	-	-	-	-	-	7	2	-	-	-	-	2	7	-	-	-	-	-	13.3213	49.9274	0.163928	5.03154
2011-04-18	-	-	-	-	-	-	2	5	-	-	-	-	-	-	-	-	-	-	5	-	-	-	-	-	-	-	-	2	2	-	-	-	-	-	-	-	-	-	-	14.6813	46.5388	0.264689	161.618
2011-04-19	-	-	-	-	-	-	2	7	-	-	-	-	-	-	-	-	-	-	7	-	-	-	-	-	-	-	5	-	-	2	-	-	-	-	-	-	-	-	-	12.2613	67.3825	0.562171	36.895
2011-04-20	-	-	-	-	-	-	2	2	-	-	-	-	-	-	-	-	-	-	-	-	-	-	-	-	-	-	-	2	2	-	-	-	2	-	-	-	-	-	2	13.0208	71.7759	0.423863	167.26
2011-04-21	-	-	-	-	-	-	-	2	-	-	-	-	-	-	-	-	-	-	2	-	-	-	-	-	-	-	-	-	-	-	-	-	2	2	-	-	-	-	2	11.2264	77.6587	0.23725	329.773
2011-04-22	-	-	-	-	-	-	-	-	-	-	-	-	-	-	-	-	-	-	2	-	-	-	-	-	-	-	-	-	-	-	-	-	2	2	-	-	-	2	2	9.43125	87.6518	0.318018	214.169
2011-04-23	-	-	-	-	-	-	-	7	-	2	-	-	-	-	-	-	-	-	-	-	-	-	-	-	-	-	-	2	-	-	-	-	2	-	-	-	-	-	2	11.2785	75.617	0.3783	99.1801
2011-04-24	-	-	-	-	-	-	10	2	-	-	-	-	-	-	-	-	-	2	22	-	-	-	-	-	-	-	7	-	-	-	-	-	-	-	-	-	-	-	-	13.3346	65.0275	0.243031	73.2186
2011-04-25	-	-	-	-	-	-	7	-	-	-	-	-	-	-	-	-	-	-	7	-	-	-	-	-	-	-	-	2	-	-	-	-	-	-	-	-	-	-	7	15.5442	55.9854	0.615869	207.156
2011-04-26	-	-	-	-	-	-	-	2	-	2	-	-	-	-	-	-	-	-	-	-	-	-	-	-	-	-	-	2	-	-	-	-	-	2	-	-	-	2	-	12.9446	70.8058	0.479036	297.5
2011-04-27	-	-	-	-	-	-	-	-	-	2	-	2	-	-	-	-	-	-	-	-	-	-	-	-	-	-	-	-	-	-	-	-	5	-	-	-	-	-	-	13.8799	74.9379	0.447217	336.014
2011-04-28	-	-	-	-	-	-	-	-	-	-	-	-	-	-	-	-	-	2	2	-	-	-	-	-	-	-	-	-	-	-	-	-	-	-	-	-	-	-	2	10.8361	80.5388	0.245284	328.768
2011-04-29	-	-	-	-	-	-	-	-	-	-	-	-	-	-	-	-	-	-	-	-	-	-	-	-	-	-	7	2	-	-	-	-	2	5	-	-	-	-	-	11.51	66.6358	0.347794	186.803
2011-04-30	-	-	-	-	-	-	-	2	-	2	-	-	-	-	-	-	-	-	-	-	-	-	-	-	-	-	2	-	-	-	-	-	-	2	-	-	-	-	2	11.7812	62.4648	0.272352	4.38757
2011-05-01	-	-	-	-	-	-	-	-	-	2	-	-	-	-	-	-	-	-	2	-	-	-	-	-	-	-	-	-	-	-	-	-	-	2	-	-	-	-	2	13.4783	60.0208	0.54218	98.7909
2011-05-02	-	-	-	-	-	-	2	-	-	5	-	-	-	-	-	-	-	-	-	-	-	-	-	-	-	-	2	2	-	-	-	-	2	-	-	-	-	-	2	14.764	49.1354	0.373789	251.723
2011-05-03	-	-	-	-	-	-	-	2	-	-	-	-	-	-	-	-	-	-	2	-	-	-	-	-	-	-	2	-	-	-	-	-	-	5	-	-	-	-	-	13.9482	50.1771	0.34615	240.912
2011-05-04	-	-	-	-	-	-	-	-	-	-	-	-	-	-	-	-	-	-	-	-	-	-	-	-	-	-	2	-	-	-	-	-	2	2	-	-	-	-	-	14.9654	45.1533	0.550676	299.946
2011-05-05	-	-	-	-	-	-	-	-	-	2	-	-	-	-	-	-	-	-	2	-	-	-	-	-	-	-	7	-	-	-	-	-	-	5	-	-	-	-	-	12.4682	63.5521	0.197645	110.847
2011-05-06	-	-	-	-	-	-	-	2	-	2	-	-	-	-	-	-	-	-	-	-	-	-	-	-	-	-	5	2	-	-	-	-	-	5	-	-	-	-	-	7.55808	89.5711	0.63296	206.503
2011-05-07	-	-	-	-	-	-	2	-	-	-	-	-	-	-	-	-	-	-	-	-	-	-	-	-	-	-	-	-	-	-	-	-	-	2	-	-	-	-	-	9.54296	79.4767	0.44096	205.077
2011-05-08	-	-	-	-	-	-	2	2	-	-	-	-	-	-	-	-	-	-	-	-	-	-	-	-	-	-	5	2	-	-	-	-	2	2	-	-	-	-	-	10.8791	66.1221	0.489642	98.8835
2011-05-09	-	-	-	-	-	-	-	2	-	24	-	-	-	-	-	-	-	-	-	-	-	-	-	-	-	-	2	-	-	-	-	-	-	2	-	-	-	-	-	11.5701	61.8333	0.0746244	188.269
2011-05-10	-	-	-	-	-	-	-	-	-	5	-	-	-	-	-	-	-	-	-	-	-	-	-	-	2	-	2	-	-	-	-	-	-	-	-	-	-	-	-	7.82271	80.9962	0.541964	339.68
2011-05-11	-	-	-	-	-	-	2	-	2	7	-	-	-	-	-	-	-	-	-	-	-	-	-	-	-	-	2	-	-	-	-	-	-	-	-	-	-	-	-	11.7687	63.7348	0.35408	149.707
2011-05-12	-	-	-	-	-	-	-	-	-	7	-	-	-	-	-	-	-	2	-	-	-	-	-	-	-	-	5	2	-	-	-	-	-	-	-	-	-	-	-	14.5141	47.9029	0.570902	67.1317
2011-05-13	-	-	-	-	-	-	2	-	-	2	-	-	-	-	-	-	-	-	-	-	-	-	-	-	-	-	7	-	-	-	-	-	-	2	-	-	-	-	2	13.7838	52.0654	0.487009	49.2906
2011-05-14	-	-	-	-	-	-	-	-	-	5	-	2	-	-	-	-	-	-	-	-	-	-	-	-	-	-	-	-	-	-	-	-	-	-	-	-	-	-	-	13.4887	58.1287	0.112547	344.245
2011-05-15	-	-	-	-	-	-	-	2	2	7	-	-	-	-	-	-	-	-	-	-	-	-	-	-	-	-	-	-	-	-	-	-	-	-	-	-	-	-	-	10.8831	72.9971	0.382249	209.141
2011-05-16	-	-	-	-	-	-	-	-	2	5	-	-	-	-	-	-	-	-	-	-	-	-	-	-	-	-	-	-	-	-	-	-	2	-	-	-	-	-	-	10.5408	72.7143	0.133942	155.315
2011-05-17	-	-	-	-	-	-	-	-	-	2	-	-	-	-	-	-	-	-	-	-	-	-	-	-	-	-	2	-	-	-	-	-	-	5	-	-	-	-	-	11.7807	59.9654	0.440307	27.5455
2011-05-18	-	-	-	-	-	-	-	-	-	-	-	-	-	-	-	-	-	-	-	-	-	-	-	-	-	-	2	2	-	-	-	-	2	2	-	-	-	-	-	10.1504	72.1775	0.269336	124.597
2011-05-19	-	-	-	-	-	-	-	-	-	2	-	-	-	-	-	-	-	-	-	-	-	-	-	-	-	-	-	-	-	-	-	-	2	2	-	-	-	-	-	8.80433	78.8214	0.349356	53.0261
2011-05-20	-	-	-	-	-	-	-	-	-	2	-	-	-	-	-	-	-	-	-	-	-	-	-	-	-	-	-	-	-	-	-	-	-	-	-	-	-	-	-	9.47146	75.7567	0.36897	347.921
2011-05-21	-	-	-	-	-	-	-	-	-	2	-	-	-	-	-	-	-	-	-	-	-	-	-	-	-	-	-	-	-	-	-	-	-	2	-	-	-	2	-	10.0783	75.6517	0.0978539	222.085
2011-05-22	-	-	-	-	-	-	-	2	-	-	-	-	-	-	-	-	-	-	-	-	-	-	-	-	-	-	2	-	-	-	-	-	-	-	-	-	-	2	2	11.1687	71.5967	0.640396	224.114
2011-05-23	-	-	-	-	-	-	-	2	-	2	-	-	-	-	-	-	-	-	-	-	-	-	-	-	-	-	-	-	-	2	-	-	-	-	-	-	-	-	-	9.87545	70.3921	0.538943	61.5049
2011-05-24	-	-	-	-	-	-	-	2	-	7	-	-	-	-	-	-	-	2	-	-	-	-	-	-	-	-	-	2	-	-	-	-	-	-	-	-	-	-	-	9.00971	78.1967	0.210157	188.216
2011-05-25	-	-	-	-	-	-	-	-	-	7	-	-	-	-	-	-	-	-	-	-	-	-	-	-	-	-	-	-	-	-	-	-	-	-	-	-	-	-	2	10.1583	62.0321	0.28956	32.5008
2011-05-26	-	-	-	-	-	-	-	2	-	12	-	-	-	-	-	-	-	-	-	-	-	-	-	-	7	-	-	-	-	-	-	-	-	-	-	-	-	-	2	11.8001	47.4	0.318566	41.8132
2011-05-27	-	-	-	-	-	-	2	-	-	2	-	-	-	-	-	-	-	-	-	-	-	-	-	-	-	-	-	-	-	-	-	-	-	-	-	-	-	-	2	11.089	55.5071	0.123981	161.349
2011-05-28	-	-	-	-	-	-	-	-	-	5	-	-	-	-	-	-	-	-	-	-	-	-	-	-	-	-	-	-	-	-	-	-	-	-	-	-	-	-	2	9.89488	58.1108	0.20553	53.0208
2011-05-29	-	-	-	-	-	-	-	-	-	7	-	-	-	-	-	-	-	-	-	-	-	-	-	-	-	-	-	-	-	-	-	-	-	-	-	-	-	-	-	10.1627	50.3987	0.468127	289.385
2011-05-30	-	-	-	-	-	-	-	-	-	19	-	-	-	-	-	-	-	-	-	-	-	-	-	-	-	-	5	2	-	-	-	-	-	2	-	-	-	-	5	10.0873	50.2563	0.434079	131.806
2011-05-31	-	-	-	-	-	-	5	-	-	12	-	-	-	-	-	-	-	-	-	-	-	-	-	-	-	-	-	-	-	-	-	-	-	2	-	-	2	-	-	10.837	43.0133	0.517779	65.1419
2011-06-01	-	-	-	-	-	-	-	-	-	14	-	-	-	-	-	-	-	-	-	-	-	-	-	-	-	-	-	-	-	2	-	-	-	-	-	-	-	-	-	7.51626	67.637	0.336861	239.648
2011-06-02	-	-	-	-	-	-	-	-	-	5	-	-	-	-	-	-	-	2	-	-	-	-	-	-	-	-	-	-	-	2	-	-	-	-	-	-	-	-	-	7.09608	70.1317	0.55885	8.84607
2011-06-03	-	-	-	-	-	-	5	-	-	7	-	-	-	-	-	-	-	-	-	-	-	-	-	-	-	-	-	-	-	-	-	-	-	2	-	-	-	-	-	9.35758	48.145	0.828975	124.532
2011-06-04	-	-	-	-	-	-	2	2	-	12	-	-	-	-	-	-	-	-	-	-	-	-	-	-	-	-	-	-	-	-	-	-	-	2	-	-	-	-	-	7.94004	58.5071	0.220152	28.9055
2011-06-05	-	-	-	-	-	-	-	2	-	29	-	-	-	-	-	-	-	-	-	-	-	-	-	-	-	-	-	-	-	5	-	-	-	-	-	-	-	-	5	8.52221	74.0625	0.125919	148.437
2011-06-06	-	-	-	-	-	-	-	-	-	-	-	-	-	-	-	-	-	2	-	-	-	-	-	-	-	-	-	-	-	-	-	-	-	-	-	-	-	-	-	9.44967	78.4343	0.435683	29.274
2011-06-07	-	-	-	-	-	-	-	-	2	19	-	-	-	-	-	-	-	2	-	-	-	-	-	-	-	-	-	-	-	-	-	-	-	5	-	-	-	-	-	8.54908	79.9921	0.221751	24.2478
2011-06-08	-	-	-	-	-	-	-	-	-	10	-	-	-	-	-	-	-	-	-	-	-	-	-	-	-	-	-	-	-	-	-	-	-	-	-	-	-	-	2	8.90512	80.1217	0.235351	59.0553
2011-06-09	-	-	-	-	-	-	-	-	-	31	-	-	-	-	-	-	-	-	-	-	-	-	-	-	-	-	-	2	-	-	-	-	-	5	-	-	-	-	-	10.5018	73.0583	0.261733	150.637
2011-06-10	-	-	-	-	-	-	-	-	-	24	-	-	-	-	-	-	-	-	-	-	-	-	-	-	-	-	-	-	-	-	-	-	-	5	-	-	-	2	-	11.5192	58.9275	0.478825	57.7634
2011-06-11	-	-	-	-	-	-	-	-	-	26	-	-	-	-	-	-	-	-	-	-	-	-	-	-	-	-	5	-	-	-	-	-	-	7	-	-	-	-	5	11.8286	55.0792	0.357558	77.4839
2011-06-12	-	-	-	-	-	-	-	-	-	-	-	-	-	-	-	-	-	-	-	-	-	-	-	-	-	-	-	-	-	-	-	-	-	-	-	-	-	-	-	11.4857	71.9933	0.370025	350.662
2011-06-13	-	-	-	-	-	-	-	-	-	34	-	-	-	-	-	-	-	-	-	-	-	-	-	-	-	-	-	-	-	-	-	-	-	-	-	-	-	-	-	11.2297	56.1308	0.429876	268.424
2011-06-14	-	-	-	-	-	-	2	2	-	10	-	-	-	-	-	-	-	2	-	-	-	-	-	-	-	-	-	-	-	-	-	-	-	10	-	-	-	-	5	7.20925	68.8054	0.588544	61.9342
2011-06-15	-	-	-	-	-	-	2	-	-	12	-	-	-	-	-	-	-	-	-	-	-	-	-	-	-	-	-	-	-	-	-	-	-	-	-	-	-	-	-	5.44446	85.68	0.06473	110.918
2011-06-16	-	-	-	-	-	2	-	-	-	14	-	-	-	-	-	-	-	-	-	-	-	-	-	-	-	-	-	-	-	-	-	-	-	2	-	-	-	-	2	5.22991	69.7679	0.192232	315.258
2011-06-17	-	-	-	-	-	-	-	2	2	7	-	-	-	-	-	-	-	-	2	-	-	-	-	-	-	-	-	-	-	-	-	-	-	-	-	-	-	-	-	6.40935	67.6137	0.446682	159.118
2011-06-18	-	-	-	-	-	-	-	-	2	7	-	-	-	-	-	-	-	-	-	-	-	-	-	-	-	-	-	-	-	-	-	-	-	10	-	-	-	-	2	5.34004	80.8408	0.241233	0.351683
2011-06-19	-	-	-	-	-	-	-	-	-	7	-	-	-	-	-	-	-	-	-	-	-	-	-	-	-	-	-	-	-	-	-	-	-	2	-	-	-	-	-	8.46017	71.1212	0.393797	68.2005
2011-06-20	-	-	-	-	-	-	5	-	-	10	-	-	-	-	-	-	-	5	-	-	-	-	-	-	-	-	-	-	-	-	-	-	-	-	-	-	-	-	-	6.80246	84.1154	0.228959	180.085
2011-06-21	-	-	-	-	-	-	2	-	-	10	-	-	-	-	-	-	-	-	-	-	-	-	-	-	-	-	-	-	-	-	-	-	-	2	-	-	-	-	2	6.99267	82.1146	0.411978	316.059
2011-06-22	-	-	-	-	-	-	2	-	-	5	-	-	-	-	-	-	-	-	-	-	-	-	-	-	-	-	-	-	-	-	-	-	-	-	-	-	-	-	-	6.0296	74.8054	0.251735	101.899
2011-06-23	-	-	-	-	-	-	-	-	2	17	-	-	-	-	-	-	-	-	-	-	-	-	-	-	-	-	-	-	-	-	-	-	-	-	-	-	-	-	-	6.46594	65.0879	0.0038325	207.267
2011-06-24	-	-	-	-	-	-	-	-	-	5	-	-	-	-	-	-	-	-	-	-	-	-	-	-	-	-	-	-	-	-	-	-	-	-	-	-	-	-	2	4.91795	71.2196	0.312101	277.349
2011-06-25	-	-	-	-	2	-	-	-	-	14	-	-	-	-	-	-	-	-	-	-	-	-	-	-	-	-	-	-	-	-	-	-	-	-	-	-	-	-	-	5.8907	66.4204	0.398733	13.3876
2011-06-26	-	-	-	-	-	-	2	-	-	10	-	-	-	-	-	-	-	2	-	-	-	-	-	-	-	-	-	-	-	-	-	-	-	-	-	-	-	-	-	7.555	49.2217	0.341054	243.435
2011-06-27	-	-	-	-	-	-	7	-	-	14	-	-	-	-	-	-	-	-	-	-	-	-	-	-	-	-	2	-	-	-	-	-	-	-	-	-	-	-	-	4.7031	68.0975	0.162074	30.5202
2011-06-28	-	-	-	-	-	-	-	-	-	10	-	-	-	-	-	-	-	-	-	-	-	-	-	-	-	-	-	-	-	-	-	-	-	2	-	-	-	-	2	3.62569	80.7114	0.451856	328.076
2011-06-29	-	-	-	-	-	-	2	-	-	12	-	-	-	-	-	-	-	-	-	-	-	-	-	-	-	-	-	-	-	-	-	-	-	-	-	-	-	-	-	4.45138	86.92	0.433292	44.4184
2011-06-30	-	-	-	-	-	-	-	-	-	10	-	-	-	-	-	-	-	-	-	-	-	-	-	-	-	-	-	-	-	-	-	-	-	-	-	-	-	-	-	4.71736	78.2037	0.425021	62.1008
2011-07-01	-	-	-	-	-	-	-	-	-	5	-	-	-	-	-	-	-	-	-	-	-	-	-	-	-	-	-	-	-	-	-	-	-	-	-	-	-	-	-	2.39202	72.6809	0.344473	290.55
2011-07-02	-	-	-	-	-	-	-	-	-	2	-	-	-	-	-	-	-	2	-	-	-	-	-	-	-	-	5	2	-	-	-	-	-	5	-	-	-	-	-	2.26769	71.1383	0.328165	322.316
2011-07-03	-	-	-	-	-	-	2	-	-	7	-	-	-	-	-	-	-	-	-	-	-	-	-	-	-	-	-	-	-	-	-	-	-	-	-	-	-	-	-	4.34858	59.865	0.378449	126.565
2011-07-04	-	-	-	-	-	-	5	-	-	14	-	-	-	-	-	-	-	-	-	-	-	-	-	-	-	-	-	-	-	-	-	-	-	-	-	-	-	-	-	4.64802	63.9104	0.660783	241.965
2011-07-05	-	-	-	-	-	-	2	-	-	7	-	-	-	-	-	-	-	-	-	-	-	-	-	-	-	-	-	-	-	-	-	-	-	-	-	-	-	-	5	6.30242	73.0459	0.217983	5.83076
2011-07-06	-	-	-	-	-	-	5	-	-	19	-	-	-	-	-	-	-	-	-	-	-	-	-	-	-	-	-	-	-	-	-	-	-	2	-	-	-	-	5	6.60642	73.7254	0.3155	135.051
2011-07-07	-	-	-	-	-	-	24	-	-	29	-	-	-	-	-	-	-	-	-	-	-	-	-	-	-	-	-	-	-	-	-	-	-	-	-	-	-	-	-	9.50448	55.5554	0.177316	183.221
2011-07-08	-	-	-	-	-	-	108	-	-	24	-	-	-	-	-	-	-	-	-	-	-	-	-	-	-	-	-	-	-	-	-	-	-	2	-	-	-	-	-	10.2091	59.5242	0.139624	324.48
2011-07-09	-	-	-	-	-	-	17	-	-	34	-	-	-	-	-	-	-	-	-	-	-	-	-	-	-	-	-	-	-	-	-	-	-	7	-	-	-	-	-	9.2966	-	0.315609	259.623
2011-07-10	-	-	-	-	-	-	17	-	-	29	-	-	-	-	-	-	-	-	-	-	-	-	-	-	-	-	-	-	-	-	-	-	-	5	-	-	-	-	-	10.438	-	0.0921319	279.053
2011-07-11	-	-	-	-	-	-	34	-	-	5	-	-	-	-	-	-	-	2	-	-	-	-	-	-	-	-	-	-	-	-	-	-	-	7	-	-	-	-	-	8.16796	77.2594	0.149065	49.2452
2011-07-12	-	-	-	-	-	-	12	-	-	17	-	-	-	-	-	-	-	-	-	-	-	-	-	-	-	-	-	-	-	-	-	-	-	5	-	-	-	-	5	8.33058	71.7225	0.585053	302.458
2011-07-13	-	-	-	-	-	-	24	-	-	19	-	-	-	-	-	-	-	-	-	-	-	-	-	-	-	-	-	-	-	-	-	-	-	5	-	-	-	-	2	7.77358	70.045	0.226886	87.4993
2011-07-14	-	-	-	-	-	-	19	-	-	12	-	-	-	-	-	-	-	-	-	-	-	-	-	-	-	-	5	-	-	-	-	-	-	2	-	-	-	-	-	6.18583	75.0983	0.0821818	191.095
2011-07-15	-	-	-	-	2	-	-	-	-	2	-	-	-	-	-	-	-	-	-	-	-	-	-	-	-	-	-	-	-	-	-	-	-	2	-	-	-	-	-	5.75904	83.42	0.13665	68.728
2011-07-16	-	-	-	-	-	-	-	-	-	2	-	-	-	-	-	-	-	-	-	-	-	-	-	-	-	-	-	-	-	-	-	-	-	10	-	-	-	-	-	5.91992	76.7888	0.473122	168.624
2011-07-17	-	-	-	-	-	-	-	-	-	5	-	-	-	-	-	-	-	-	-	-	-	-	-	-	-	-	-	-	-	-	-	-	-	5	-	-	-	-	-	4.62672	74.0283	0.303891	12.1585
2011-07-18	-	-	-	-	-	2	2	-	-	7	-	-	-	-	-	-	-	-	-	-	-	-	-	-	-	-	-	-	-	-	-	-	-	2	-	-	-	-	-	4.99583	70.2917	0.16146	241.416
2011-07-19	-	-	-	-	-	-	7	-	-	2	-	-	-	-	-	-	-	-	-	-	-	-	-	-	-	-	-	2	-	-	-	-	-	5	-	-	-	-	-	4.68533	70.1008	0.318776	254.682
2011-07-20	-	-	-	-	-	-	12	-	-	10	-	-	-	-	-	-	-	-	-	-	-	-	-	-	-	-	-	2	-	-	-	-	-	2	-	-	-	-	-	5.43337	70.8158	0.242571	225.671
2011-07-21	-	-	-	-	-	-	14	-	-	10	-	-	-	-	-	-	-	-	-	-	-	-	-	-	-	-	-	-	-	-	-	-	-	-	-	-	-	-	5	7.33982	61.9833	0.145545	179.267
2011-07-22	-	-	-	-	-	-	122	-	-	14	-	-	-	-	-	-	-	-	-	-	-	-	-	-	-	-	-	-	-	-	-	-	-	-	-	-	-	2	-	10.4682	51.6663	0.207086	42.5603
2011-07-23	-	-	-	-	-	-	185	-	-	26	-	-	-	-	-	-	-	-	-	-	-	-	-	-	-	-	5	2	-	-	-	-	-	7	-	-	-	-	5	12.1503	49.74	0.305665	357.795
2011-07-24	-	-	-	-	-	-	60	-	5	7	-	-	-	-	-	-	-	-	-	-	-	-	-	-	-	-	-	-	-	-	-	-	-	12	-	-	-	-	-	4.86671	87.6657	0.13389	125.457
2011-07-25	-	-	-	2	-	-	7	-	-	2	-	-	-	-	-	-	-	-	-	-	-	-	-	-	-	-	-	-	-	-	-	-	-	-	-	-	-	-	-	7.19042	74.8812	0.260633	227.575
2011-07-26	-	-	-	-	-	-	19	-	-	10	-	-	-	-	-	-	-	-	-	-	-	-	-	-	-	-	-	-	-	-	-	-	-	5	-	-	-	-	-	7.40808	65.0283	0.273049	344.338
2011-07-27	-	-	-	-	-	-	14	-	-	2	-	-	-	-	-	-	-	-	-	-	-	-	-	-	-	-	-	-	-	-	-	-	-	5	-	-	-	-	-	6.72521	73.4271	0.173889	110.56
2011-07-28	-	-	-	-	-	-	5	-	-	2	-	-	-	-	-	-	-	-	-	-	-	-	-	-	-	-	-	-	-	-	-	-	-	2	-	-	-	-	-	6.56686	80.3867	0.388069	71.9054
2011-07-29	-	-	-	-	-	-	7	-	-	7	-	-	-	-	-	-	-	-	-	-	-	-	-	-	-	-	-	-	-	-	-	-	-	7	-	-	-	-	-	7.60779	77.1387	0.475899	337.551
2011-07-30	-	-	-	-	-	-	2	-	-	2	-	-	-	-	-	-	-	-	-	-	-	-	-	-	-	-	-	-	-	-	-	-	-	7	-	-	-	-	-	5.01775	81.4557	0.0271496	275.256
2011-07-31	-	-	-	-	-	-	-	-	-	2	-	-	-	-	-	-	-	-	-	-	-	-	-	-	-	-	-	-	-	-	-	-	-	-	-	-	-	-	-	5.06965	77.4229	0.37317	261.921
2011-08-01	-	-	-	-	-	-	-	-	-	5	-	-	-	-	-	-	-	-	-	-	-	-	-	-	-	-	-	-	-	-	-	-	-	2	-	-	-	-	-	5.84729	73.5871	0.320168	105.677
2011-08-02	-	-	-	-	2	-	2	-	-	2	-	-	-	-	-	-	-	-	-	-	-	-	-	-	-	-	-	-	-	-	-	-	-	17	-	-	-	-	-	5.75104	75.6342	0.358392	239.331
2011-08-03	-	-	-	-	-	-	14	-	-	5	-	-	-	-	-	-	-	-	-	-	-	-	-	-	-	-	-	-	-	-	-	-	-	5	-	-	-	-	-	5.81203	63.4937	0.422998	235.122
2011-08-04	-	-	-	-	-	-	14	-	-	2	-	-	-	-	-	-	-	-	-	-	-	-	-	-	-	-	-	-	-	-	-	-	-	5	-	-	-	-	-	5.04375	70.2746	0.298018	353.659
2011-08-05	-	-	-	-	-	-	12	-	-	5	-	-	-	-	-	-	-	-	-	-	-	-	-	-	-	-	-	-	-	-	-	-	-	-	-	-	-	-	-	5.19308	76.625	0.339132	165.495
2011-08-06	-	-	-	2	-	-	37	-	-	5	-	-	-	-	-	-	-	-	-	-	-	-	-	-	-	-	-	-	-	-	-	-	-	-	-	-	-	-	-	7.51562	73.4383	0.26524	193.867
2011-08-07	-	-	-	-	-	-	36	-	-	10	-	-	-	-	-	-	-	-	-	-	-	-	-	-	-	-	-	-	-	-	-	-	-	7	-	-	-	-	-	7.67883	81.6637	0.141626	82.0664
2011-08-08	-	-	-	-	-	-	108	-	2	5	-	-	-	-	-	-	-	-	-	-	-	-	-	-	-	-	-	-	-	-	-	-	-	24	-	-	-	-	-	12.5083	72.1325	0.0991133	171.679
2011-08-09	-	-	-	-	-	-	77	-	-	2	-	-	-	-	-	-	-	-	-	-	-	-	-	-	-	-	-	-	-	-	-	5	-	31	-	-	-	-	-	12.903	66.8892	0.232505	190.041
2011-08-10	-	-	-	-	-	-	26	-	-	-	-	-	-	-	-	-	-	-	-	-	-	-	-	-	-	-	-	-	-	-	-	-	-	19	-	-	-	-	-	12.6228	69.1562	0.288148	178.101
2011-08-11	-	-	-	-	-	-	43	-	-	5	-	-	-	-	-	-	-	-	2	-	-	-	-	-	-	-	-	-	-	-	-	5	-	38	-	-	-	-	-	12.849	68.1933	0.205963	40.9691
2011-08-12	-	-	-	-	-	-	22	-	-	-	-	-	-	-	-	-	-	-	-	-	-	-	-	-	-	-	-	-	-	-	-	-	-	17	-	-	-	-	-	10.7387	76.58	0.219513	317.241
2011-08-13	-	-	-	-	-	-	19	-	-	-	-	-	-	-	-	-	-	-	-	-	-	-	-	-	-	-	-	2	-	-	-	-	-	14	-	-	-	-	-	10.9441	64.4809	0.34245	219.144
2011-08-14	-	-	-	-	-	-	26	-	-	-	-	-	-	-	-	-	-	-	10	-	-	-	-	-	-	-	-	5	-	-	-	-	-	26	-	-	-	-	-	8.07863	71.8687	0.152644	291.558
2011-08-15	-	-	-	-	-	-	29	-	-	-	-	-	-	-	-	-	-	-	7	-	-	-	-	-	-	-	-	-	-	-	-	-	-	14	-	-	-	-	-	6.22188	68.7277	0.170663	148.718
2011-08-16	-	-	-	2	-	-	26	-	-	-	-	-	-	-	-	-	-	-	10	-	-	-	-	-	-	-	-	-	-	-	-	-	-	2	-	-	-	-	-	7.70046	75.7229	0.0706946	359.721
2011-08-17	-	-	-	-	-	-	5	-	-	-	-	-	-	-	-	-	-	-	2	-	-	-	-	-	-	-	-	-	-	-	-	-	-	2	-	-	-	-	-	6.78067	79.375	0.0709535	297.667
2011-08-18	-	-	-	-	-	-	5	-	-	-	-	-	-	-	-	-	-	-	-	-	-	-	-	-	-	-	-	2	-	-	-	-	-	-	-	-	-	-	-	3.32711	85.343	0.282889	108.985
2011-08-19	-	-	-	-	-	-	5	-	-	-	-	-	-	-	-	-	-	-	7	-	-	-	-	-	-	-	-	2	-	-	-	-	-	-	-	-	-	-	-	5.04083	68.2005	0.405841	246.033
2011-08-20	-	-	-	-	-	-	12	-	-	-	-	-	-	-	-	2	-	-	10	-	-	-	-	-	-	-	-	2	-	-	-	2	-	29	-	-	-	-	-	7.46111	55.6908	0.197323	266.67
2011-08-21	-	-	-	2	-	-	180	-	-	-	-	-	-	-	-	-	-	-	14	-	-	-	-	-	-	-	-	5	-	-	-	7	-	31	-	-	-	-	-	8.595	58.9788	0.19656	131.16
2011-08-22	-	-	-	5	-	-	58	-	-	-	-	-	-	-	-	5	-	-	5	-	-	-	-	-	-	-	-	7	-	-	-	2	-	17	-	-	-	-	-	8.49576	71.7212	0.0987543	241.344
2011-08-23	-	-	-	-	-	-	19	-	-	-	-	-	-	-	-	2	-	-	2	-	-	-	-	-	-	-	-	-	-	-	-	7	-	24	-	-	-	-	-	9.90287	64.7254	0.337996	343.129
2011-08-24	-	-	-	7	-	-	22	-	-	5	-	-	-	-	-	2	-	-	12	-	-	-	-	-	-	-	-	-	-	-	-	5	-	14	-	-	-	-	-	8.85579	76.7458	0.214074	130.703
2011-08-25	-	-	-	-	-	-	36	-	-	14	-	-	-	-	-	2	-	-	34	-	-	-	-	-	-	-	-	-	-	-	-	2	-	7	-	-	-	-	-	8.63042	75.5796	0.11606	337.373
2011-08-26	-	-	-	-	-	-	70	-	-	-	-	-	-	-	-	7	-	-	5	-	-	-	-	-	-	-	-	5	-	-	-	5	-	34	-	-	-	2	-	8.90025	75.5279	0.155956	115.138
2011-08-27	-	-	-	2	-	-	10	-	-	-	-	-	-	-	-	2	-	-	14	-	-	-	-	-	-	-	-	-	-	-	-	2	-	24	-	-	-	-	-	9.15458	71.5554	0.189564	205.357
2011-08-28	-	-	-	7	-	-	43	-	2	2	-	-	-	-	-	5	-	-	-	-	-	-	-	-	-	-	-	-	-	-	-	-	-	34	-	-	-	2	7	8.32004	73.1008	0.0542282	353.599
2011-08-29	-	-	-	-	-	-	2	-	-	-	-	-	-	-	-	2	-	2	5	-	-	-	-	-	-	-	-	-	-	-	-	-	-	10	-	-	-	-	-	6.70279	72.5435	0.184247	327.354
2011-08-30	-	-	-	-	-	-	17	-	-	2	-	-	-	-	-	2	-	5	5	-	-	-	-	-	-	-	-	2	-	-	-	2	-	2	-	-	-	-	5	9.00454	52.5933	0.114926	89.7431
2011-08-31	-	-	5	-	-	-	122	-	-	-	-	-	-	-	-	14	-	5	14	-	-	-	-	-	-	-	-	7	-	-	-	5	-	10	-	-	-	-	-	15.5427	-	0.130495	274.546
2011-09-01	-	-	12	2	-	-	144	-	-	-	-	-	-	-	-	19	-	5	22	-	-	-	-	-	-	-	-	2	-	-	-	5	-	34	-	-	-	-	-	12.998	50.86	0.123012	136.868
2011-09-02	-	-	10	-	-	-	22	-	-	-	-	-	-	-	-	12	-	14	12	-	-	-	-	-	-	-	-	5	-	-	-	-	-	26	-	-	-	-	-	9.51621	73.1739	0.321283	171.943
2011-09-03	-	-	12	-	-	-	2	-	-	-	-	-	-	-	-	7	-	16	5	-	-	-	-	-	-	-	-	-	-	-	-	2	-	24	-	-	-	-	-	9.47842	71.8192	0.299566	105.783
2011-09-04	-	-	-	-	-	-	2	-	-	-	-	-	-	-	-	2	-	10	2	-	-	-	-	-	-	-	-	-	-	-	-	-	-	24	-	-	-	-	-	8.40383	63.1179	0.244633	145.243
2011-09-05	-	-	2	2	-	-	14	-	-	-	-	-	-	-	-	7	-	24	5	-	-	-	-	-	-	-	-	2	-	-	-	-	-	17	-	-	-	-	-	9.0303	57.6358	0.0551784	150.874
2011-09-06	-	2	10	-	-	-	31	-	-	-	-	-	-	-	-	7	-	26	7	-	-	-	-	-	-	-	-	5	-	-	-	-	-	31	-	-	-	-	-	10.336	51.6912	0.134467	224.327
2011-09-07	-	2	5	-	2	-	22	-	-	-	-	-	-	-	-	-	-	14	2	-	-	-	-	-	-	-	-	12	-	-	-	-	-	26	-	-	-	-	5	9.26046	62.8579	0.143401	280.281
2011-09-08	-	-	17	-	-	-	14	-	-	-	-	-	-	-	-	7	-	103	2	-	-	-	-	-	-	-	-	10	-	-	-	5	-	34	2	-	-	-	-	10.8848	59.75	0.152548	150.501
2011-09-09	-	5	31	-	-	-	46	-	-	-	-	-	-	-	-	14	-	182	5	-	-	-	-	-	-	-	-	5	-	-	-	-	-	53	-	-	-	-	2	13.0503	69.1538	0.0655621	101.248
2011-09-10	-	12	46	-	-	-	34	-	-	-	-	-	-	-	-	2	-	338	2	-	-	-	-	-	-	-	-	10	-	-	-	-	-	29	-	-	-	-	-	14.7321	67.0026	0.400633	166.221
2011-09-11	-	5	48	-	2	-	62	-	-	-	-	-	-	2	-	7	-	1313	10	-	-	-	-	-	-	-	-	14	-	-	-	7	-	24	-	-	-	-	-	16.452	47.9375	0.325386	24.7747
2011-09-12	-	7	130	-	-	-	22	-	-	-	-	-	-	-	-	17	-	2290	5	-	-	-	-	-	-	-	-	12	-	-	-	5	-	5	-	-	-	-	2	16.3505	41.9546	0.261046	57.6842
2011-09-13	-	26	209	2	-	-	31	-	2	-	-	-	-	-	-	7	-	2986	-	-	-	-	-	-	-	-	-	12	-	-	-	10	-	19	-	-	-	-	-	16.244	53.4929	0.145031	223.061
2011-09-14	-	38	144	5	-	-	17	-	-	-	-	-	-	5	-	7	-	2354	2	2	-	-	-	-	-	-	-	5	-	-	-	-	-	14	2	-	-	-	5	11.4253	77.2788	0.068561	167.46
2011-09-15	-	29	139	-	-	-	5	-	-	-	-	-	-	-	-	2	-	1428	2	12	-	-	-	-	-	-	-	5	-	-	-	2	-	22	-	-	-	-	5	13.1074	70.8725	0.0525845	305.43
2011-09-16	-	34	137	-	-	-	10	-	-	-	-	-	-	12	-	-	-	2088	-	10	-	-	-	-	-	-	-	5	-	-	-	2	-	14	-	-	-	-	2	11.0785	70.9404	0.0494565	338.4
2011-09-17	-	26	53	-	-	-	5	-	-	-	-	-	-	7	-	-	-	1114	-	10	-	-	-	-	-	-	-	12	-	-	-	-	-	24	-	-	-	-	2	13.3869	55.5621	0.0300705	238.275
2011-09-18	-	48	314	-	-	-	10	-	2	-	-	-	2	7	-	29	-	2026	-	22	-	-	-	-	-	-	-	19	-	-	-	12	-	19	-	-	-	-	2	12.0669	65.7804	0.125112	283.545
2011-09-19	-	12	139	-	-	-	2	-	-	-	-	-	-	7	5	-	-	1754	-	14	-	-	-	-	-	-	-	2	-	-	-	-	-	17	-	-	-	-	-	13.9038	65.4962	0.143852	273.75
2011-09-20	-	17	283	-	-	-	7	-	2	-	-	-	2	22	17	7	-	1372	-	12	-	-	-	-	-	-	-	7	-	-	-	-	-	17	-	-	-	-	5	16.6204	54.3921	0.10608	103.533
2011-09-21	-	34	197	-	-	-	5	-	-	-	-	-	5	26	19	2	-	1514	5	7	2	-	-	-	-	-	-	14	2	-	-	2	-	29	-	-	-	-	2	14.195	70.385	0.272931	205.078
2011-09-22	-	26	62	2	-	-	2	-	-	-	-	-	2	17	17	2	-	746	-	7	-	-	-	-	-	-	-	10	-	-	-	5	-	17	-	-	-	-	-	12.4788	72.8329	0.0921344	266.455
2011-09-23	-	19	101	-	2	-	5	-	-	-	-	-	17	46	46	-	-	1051	2	5	-	-	-	-	-	-	-	5	-	-	-	-	-	31	-	-	-	-	-	15.5294	56.4196	0.0121894	72.9088
2011-09-24	-	70	144	-	-	-	19	-	-	-	-	-	12	24	41	2	-	1504	5	5	2	-	-	-	-	-	-	19	-	-	-	-	-	19	-	-	-	-	-	17.7172	49.579	0.123617	196.639
2011-09-25	-	72	96	-	7	-	5	-	-	-	-	-	7	22	36	-	-	1312	-	2	-	-	-	-	-	-	-	12	-	-	-	7	-	12	-	-	-	-	-	18.777	40.016	0.183012	314.308
2011-09-26	-	29	67	-	-	-	7	-	-	-	-	-	17	17	29	-	-	1733	5	-	-	-	-	-	-	-	-	17	-	-	-	-	-	41	-	-	-	-	-	19.2445	42.7642	0.125127	31.6158
2011-09-27	-	29	158	-	7	-	12	-	-	-	-	-	19	36	24	-	-	1464	5	5	-	-	-	-	-	-	-	7	-	-	-	7	-	22	-	-	-	-	7	19.5421	36.3967	0.183489	165.074
2011-09-28	-	7	50	-	5	-	7	-	-	-	-	-	2	41	5	-	-	674	7	2	7	-	-	-	-	-	-	10	2	-	-	10	-	10	-	-	-	-	2	15.1633	46.7992	0.0970028	88.6367
2011-09-29	-	19	26	-	-	-	2	-	-	-	-	-	2	24	17	-	-	468	2	5	-	-	-	-	-	-	-	2	5	2	-	-	-	-	-	-	-	-	-	16.2445	63.3713	0.211468	239.351
2011-09-30	-	7	60	-	5	7	10	-	-	-	-	-	5	14	14	-	-	607	2	2	-	-	-	-	-	-	-	5	-	-	-	7	-	-	5	-	2	-	-	16.1717	51.4308	0.220006	124.724
2011-10-01	-	12	26	-	-	2	12	-	-	-	-	-	-	10	24	2	2	413	7	-	-	-	-	-	-	-	-	12	-	2	-	-	-	19	-	-	-	-	-	15.5856	48.5404	0.235472	259.288
2011-10-02	-	5	10	-	-	-	14	-	-	-	-	-	-	19	22	-	-	478	7	-	-	-	-	-	-	-	-	14	-	-	-	2	-	-	-	-	-	-	-	19.0805	42.7542	0.387773	262.252
2011-10-03	-	12	29	-	-	-	17	-	-	-	-	-	5	10	17	-	-	907	5	2	7	-	-	-	-	-	-	14	2	-	-	5	-	7	-	-	-	-	7	13.0348	65.6775	0.173824	129.075
2011-10-04	-	-	19	-	-	-	17	-	-	-	-	-	2	-	17	-	-	178	-	-	-	-	-	-	-	-	-	7	2	-	2	7	-	7	2	-	-	-	2	14.3384	62.3181	0.215648	24.9271
2011-10-05	-	10	2	-	-	-	5	-	-	-	-	-	2	14	7	-	-	391	-	-	2	-	-	-	-	-	-	24	-	-	-	7	-	5	-	-	-	-	-	15.5929	60.6771	0.0407929	288.57
2011-10-06	-	-	12	-	-	-	7	-	-	-	-	-	2	2	10	-	2	360	-	-	2	-	-	-	-	-	-	7	-	-	-	7	-	10	-	-	-	-	-	11.9386	67.2854	0.104243	96.0262
2011-10-07	-	2	14	-	-	2	14	-	2	-	-	-	-	-	10	-	2	74	2	-	-	-	-	-	-	-	-	7	2	-	-	5	-	2	5	-	-	-	-	10.7557	71.7367	0.0491604	237.619
2011-10-08	-	-	17	-	-	-	7	-	2	-	-	-	-	-	22	-	-	67	-	-	-	-	-	-	-	-	-	10	5	-	2	2	-	7	2	-	-	-	2	9.73137	55.4104	0.148762	18.5083
2011-10-09	-	-	19	-	2	-	7	-	-	-	-	-	2	2	10	-	-	79	2	-	2	-	-	-	-	-	-	7	-	-	-	-	-	17	2	-	-	-	5	12.841	50.2587	0.0861691	305.482
2011-10-10	-	-	5	-	-	-	26	-	-	-	-	-	-	5	14	-	-	84	-	-	2	-	-	-	-	-	-	19	7	-	5	2	-	-	-	-	-	-	-	11.3336	67.8929	0.0414514	285.451
2011-10-11	-	-	19	-	-	-	14	-	2	-	-	-	-	-	7	-	-	82	-	-	12	-	-	-	-	-	-	7	2	2	2	-	-	-	-	-	-	-	2	9.75687	66.2813	0.259842	90.2417
2011-10-12	-	-	14	-	-	2	5	-	-	-	-	-	-	2	-	-	-	41	-	-	2	-	-	-	-	-	-	5	-	-	-	7	-	-	-	-	-	-	-	10.0158	54.6645	0.379534	114.944
2011-10-13	-	-	7	-	-	-	2	-	-	-	-	-	-	2	-	-	-	53	-	-	-	-	-	-	-	-	-	14	5	-	-	-	-	-	2	-	-	-	5	11.6	54.3009	0.162447	110.6
2011-10-14	-	-	12	-	-	5	14	-	-	-	-	-	2	2	12	-	-	106	-	-	-	-	-	-	-	-	-	7	2	2	2	2	-	-	-	-	-	-	-	11.5369	62.3088	0.158124	0.652361
2011-10-15	-	5	2	-	2	-	7	-	-	-	-	-	-	-	5	-	-	48	-	-	-	-	-	-	-	-	-	5	5	-	-	2	-	-	2	-	-	-	-	13.9455	58.1562	0.293884	341.038
2011-10-16	-	-	14	-	-	-	22	-	-	-	-	-	-	10	5	-	-	34	-	-	-	-	-	-	-	-	-	2	2	-	2	-	-	-	-	-	-	-	-	15.8669	52.0617	0.192375	341.728
2011-10-17	-	-	22	-	-	2	12	-	-	-	-	-	-	-	2	-	-	34	-	-	-	-	-	-	-	-	-	17	-	2	-	-	-	7	2	-	-	-	2	15.8033	54.6104	0.0397467	293.372
2011-10-18	-	-	7	-	-	5	14	-	-	-	-	-	-	-	2	-	-	19	-	-	-	-	-	-	-	-	-	10	-	2	7	-	-	12	-	-	-	-	2	17.5479	51.1146	0.0373318	118.374
2011-10-19	-	-	12	-	-	2	19	-	-	-	-	-	-	-	-	-	-	24	2	-	14	-	-	-	-	-	-	22	-	-	-	-	2	2	-	-	-	-	-	19.7367	48.5833	0.134432	249.721
2011-10-20	-	-	12	-	-	-	14	-	-	-	-	-	-	2	5	-	-	50	-	-	14	-	-	-	-	-	-	26	2	-	2	-	-	-	-	-	-	-	-	19.9617	50.3646	0.278629	140.859
2011-10-21	-	-	14	-	-	-	5	-	-	-	-	-	-	2	-	-	-	24	-	-	7	-	-	-	-	-	-	12	-	2	2	-	2	-	-	-	-	-	-	17.9908	54.6596	0.115284	134.025
2011-10-22	-	-	24	-	-	-	2	-	-	-	-	-	-	2	-	-	-	22	-	-	10	-	-	-	-	-	-	34	5	-	-	-	-	-	2	-	-	-	-	18.0492	57.5521	0.130601	272.574
2011-10-23	-	-	5	-	-	2	7	-	-	-	-	-	-	-	7	-	-	17	-	-	-	-	-	-	-	-	-	31	-	-	-	2	-	2	-	-	-	-	2	16.8228	54.6321	0.0782732	92.5831
2011-10-24	-	-	7	-	-	-	2	-	-	-	-	-	-	-	-	-	-	34	-	-	10	-	-	-	-	-	-	31	2	-	5	2	-	5	2	2	-	-	-	13.7846	65.6533	0.174054	148.8
2011-10-25	-	-	19	-	-	2	10	-	-	-	-	-	-	-	-	-	5	58	-	-	5	-	-	-	-	-	-	38	10	-	-	-	-	2	2	-	-	2	5	17.2028	53.3258	0.0674681	165.088
2011-10-26	-	-	14	-	-	-	10	-	-	-	-	-	-	-	-	-	-	12	2	-	-	-	-	-	-	-	5	36	7	-	-	2	-	-	2	-	-	-	2	17.4147	44.9	0.020633	342.464
2011-10-27	-	-	22	-	-	2	5	-	-	-	-	-	-	2	-	-	-	38	-	-	-	-	-	-	-	-	-	24	-	2	-	-	-	5	-	-	-	-	5	13.7897	53.5083	0.0623635	310.307
2011-10-28	-	-	5	-	-	-	5	-	-	-	-	-	-	-	-	-	-	24	-	-	-	-	-	-	-	-	-	48	-	-	-	-	-	5	-	-	-	-	2	14.8833	47.0137	0.242185	116.226
2011-10-29	-	-	5	-	2	-	-	-	-	-	-	-	-	-	-	-	-	10	-	-	-	-	-	-	-	-	-	38	10	2	-	-	5	5	5	-	-	-	2	17.729	44.4271	0.240643	94.8564
2011-10-30	-	-	5	-	2	-	5	-	-	-	-	-	-	-	-	-	5	14	-	-	2	-	2	-	5	-	-	34	2	-	2	2	-	7	2	-	-	-	2	19.3251	41.9513	0.167428	131.934
2011-10-31	-	-	10	-	-	-	5	-	-	-	-	-	-	-	-	-	-	19	-	-	2	-	-	-	-	-	-	14	-	-	-	-	-	5	-	-	-	-	7	16.7457	51.8358	0.0648874	314.102
2011-11-01	-	-	2	-	-	-	2	-	-	-	-	-	-	-	-	-	10	7	-	-	-	-	-	-	-	-	-	5	-	-	-	-	-	2	-	-	-	-	2	12.4297	70.0396	0.0725875	256.791
2011-11-02	-	-	5	-	2	-	-	-	-	-	-	-	-	-	-	-	-	12	-	-	-	-	-	-	-	-	-	14	-	-	-	-	2	7	-	-	-	-	5	17.783	51.1458	0.173308	41.3622
2011-11-03	-	-	2	-	-	-	10	-	-	-	-	-	-	-	-	-	2	14	2	-	2	-	5	-	-	-	-	29	5	-	2	-	2	7	2	-	-	-	2	18.5207	46.7488	0.204954	144.605
2011-11-04	-	-	2	-	-	-	2	-	-	-	-	-	-	-	-	-	-	7	-	-	2	-	2	-	-	-	-	34	5	-	-	-	5	-	-	-	-	-	-	18.1315	48.8229	0.145366	247.837
2011-11-05	-	-	5	-	-	-	-	-	-	-	-	-	-	-	-	-	7	19	2	-	-	-	-	-	-	-	-	29	5	2	-	-	-	-	-	-	-	-	5	21.1717	42.3608	0.177254	244.561
2011-11-06	-	-	10	-	-	-	10	-	-	-	2	-	-	-	5	-	7	17	2	-	-	-	5	-	-	-	-	43	-	-	5	2	2	2	-	-	-	-	-	20.7009	35.9177	0.270107	356.114
2011-11-07	-	-	2	-	-	2	2	-	-	-	-	2	-	-	-	-	5	10	-	-	-	-	2	-	7	-	-	24	5	-	-	-	5	-	-	2	-	-	5	17.3821	43.9404	0.17399	69.8214
2011-11-08	-	-	-	-	-	-	5	-	-	-	-	2	-	-	-	-	10	5	-	-	-	-	-	-	2	-	-	19	2	2	2	-	2	-	-	-	-	-	-	13.5046	61.895	0.252215	124.541
2011-11-09	-	-	5	-	-	-	-	-	-	-	-	2	-	-	-	-	5	2	2	-	-	-	-	-	2	-	-	7	-	-	-	-	-	-	-	-	-	-	2	15.2467	54.5733	0.0236162	312.685
2011-11-10	-	-	2	-	-	-	7	-	-	-	2	2	-	-	-	-	17	14	-	-	-	-	10	-	2	-	-	34	-	5	2	-	5	5	-	-	-	-	7	19.2539	-	0.516145	5.26652
2011-11-11	-	-	5	-	-	-	2	-	-	-	-	2	-	-	-	-	14	2	-	-	-	-	-	-	-	-	-	12	-	2	-	-	2	-	-	2	-	-	2	20.4429	35.0129	0.150283	29.3753
2011-11-12	-	-	2	-	-	-	-	-	-	-	-	10	2	-	-	-	65	12	-	-	-	-	-	-	-	-	-	24	5	2	-	-	2	5	-	-	-	-	5	14.2544	61.7608	0.151337	140.987
2011-11-13	-	-	-	-	-	7	2	-	5	-	-	-	-	-	-	-	55	5	2	-	-	-	10	-	-	-	-	14	-	-	2	-	-	-	-	5	-	-	5	15.3917	61.7996	0.0752675	137.262
2011-11-14	-	-	-	-	-	-	5	-	-	-	-	-	-	-	-	-	24	14	2	-	-	-	7	-	-	-	-	17	-	2	-	-	-	-	-	10	-	-	-	20.3081	-	0.145211	70.2629
2011-11-15	-	-	7	-	-	-	5	-	5	-	-	-	-	-	-	-	17	14	-	-	-	-	-	-	-	-	-	24	2	-	10	-	-	-	-	-	-	-	-	19.6058	53.8762	0.126518	47.705
2011-11-16	-	-	-	-	-	-	-	-	2	-	-	-	-	-	2	-	22	2	-	-	-	-	7	-	-	-	-	12	2	-	-	-	-	-	-	-	-	-	-	14.2928	76.413	0.175102	188.131
2011-11-17	-	-	2	-	-	-	-	-	2	-	-	-	-	-	-	-	17	12	-	-	-	-	5	-	-	-	-	22	-	-	-	-	2	-	-	2	-	-	-	16.4601	62.2054	0.149468	178.935
2011-11-18	-	-	2	-	-	-	2	-	2	-	-	2	-	-	-	-	14	12	-	-	-	-	5	-	-	-	-	19	-	2	-	-	-	-	-	2	-	-	-	13.3712	72.4021	0.108308	73.9395
2011-11-19	-	-	7	-	-	-	2	-	-	-	-	-	-	-	-	-	14	-	2	-	-	-	2	-	-	-	-	43	-	2	-	-	-	-	-	-	-	-	5	14.2275	58.0535	0.142058	317.568
2011-11-20	-	-	-	-	-	-	5	-	-	-	-	5	-	-	-	-	26	2	-	-	-	-	12	-	-	-	-	24	2	-	7	-	2	-	-	5	-	-	7	14.3607	57.9713	0.154071	263.507
2011-11-21	-	-	-	-	-	-	2	-	2	-	-	2	-	-	-	-	14	5	-	-	-	-	5	-	5	-	-	22	2	5	-	-	2	-	-	-	-	-	-	18.9899	47.7329	0.142132	123.209
2011-11-22	-	-	-	-	-	2	5	-	-	-	-	-	-	-	-	-	26	7	-	-	-	-	19	-	-	-	-	41	2	2	5	-	2	-	5	-	-	-	5	21.025	37.4513	0.217883	31.045
2011-11-23	-	-	7	-	-	2	-	-	2	-	2	-	-	-	-	-	7	5	2	-	-	-	7	-	-	-	-	14	5	-	2	-	2	-	2	5	-	-	-	18.0046	42.545	0.152165	209.785
2011-11-24	-	-	2	-	-	-	2	-	2	-	-	-	-	-	-	-	19	2	-	-	-	-	21	-	-	-	-	38	5	-	-	-	-	-	-	7	-	-	-	19.7738	52.9033	0.134454	224.804
2011-11-25	-	-	7	-	-	-	-	-	5	-	-	-	-	-	-	-	24	10	-	-	-	-	43	-	-	-	-	19	-	5	2	-	-	-	-	12	-	-	2	21.7433	46.155	0.0774636	119.305
2011-11-26	-	-	2	-	-	-	2	-	2	-	-	-	-	-	-	-	10	5	-	-	-	-	17	-	-	-	-	26	5	5	5	-	-	-	2	-	-	-	-	20.4637	46.0908	0.145476	235.308
2011-11-27	-	-	2	-	2	-	7	-	-	-	-	-	-	-	2	-	-	5	-	-	-	-	29	-	-	-	-	14	-	2	2	-	5	-	2	5	-	-	-	15.9893	60.8779	0.106614	153.979
2011-11-28	-	-	-	-	-	-	5	-	2	-	-	-	-	-	-	-	7	5	-	-	-	-	7	-	-	-	-	36	2	2	-	-	7	-	-	7	-	-	2	20.9035	45.8687	0.188683	318.761
2011-11-29	-	-	2	-	-	5	-	-	-	-	-	-	-	-	-	-	19	10	2	-	-	-	10	-	-	-	-	34	12	2	-	-	-	-	-	-	-	-	7	24.1254	34.9	0.0627071	222.393
2011-11-30	-	-	5	-	-	-	-	-	-	-	-	2	-	-	-	-	14	2	-	-	-	-	12	-	-	-	-	26	7	2	-	-	-	-	-	5	-	-	2	23.3079	-	0.22168	36.668
2011-12-01	-	-	-	-	-	5	-	-	5	-	-	-	-	-	-	-	5	-	-	-	-	-	7	-	-	-	-	14	-	-	-	-	2	-	-	-	-	-	2	19.0146	57.5358	0.125985	318.954
2011-12-02	-	-	5	-	-	5	-	-	2	-	-	-	-	-	-	-	2	-	-	-	-	-	5	-	-	-	-	17	2	2	-	-	-	-	-	-	-	-	2	15.709	68.4979	0.254486	323.363
2011-12-03	-	-	-	-	2	7	-	-	2	-	-	-	-	-	-	-	2	-	-	-	-	-	5	-	-	-	-	34	2	-	-	-	-	-	-	5	-	-	-	16.6801	59.3392	0.056611	163.343
2011-12-04	-	-	-	-	-	5	5	-	5	-	-	-	-	-	-	-	7	2	-	-	-	-	5	-	10	-	-	22	2	2	2	-	2	-	-	7	-	-	-	18.6279	56.5239	0.0214163	182.534
2011-12-05	-	-	2	-	-	5	2	-	-	-	-	-	-	-	-	-	10	10	-	-	-	-	17	-	-	-	-	29	2	-	-	-	-	-	2	-	-	-	-	20.5467	46.8638	0.0364419	335.314
2011-12-06	-	-	2	-	-	-	2	-	-	-	-	-	-	-	-	-	5	2	-	-	-	-	2	-	-	-	-	10	2	-	-	-	-	-	-	2	-	-	-	19.0404	55.7058	0.124308	53.594
2011-12-07	-	-	7	-	-	-	-	-	2	-	-	5	-	-	-	-	-	5	-	-	-	-	2	-	2	-	-	17	2	2	-	-	2	-	-	2	-	-	5	18.535	66.8954	0.0722947	73.6997
2011-12-08	-	-	7	-	-	-	-	-	2	-	-	2	-	-	-	-	7	7	-	-	-	-	2	-	-	-	-	24	2	7	-	-	7	-	-	-	-	-	-	22.3708	53.8646	0.294158	2.16756
2011-12-09	-	-	-	-	-	2	2	-	2	-	-	-	-	-	-	-	2	-	-	-	-	-	2	-	2	-	-	26	-	-	-	-	-	-	-	-	-	-	-	21.3758	55.8154	0.0191862	307.724
2011-12-10	-	-	5	-	-	2	-	-	-	-	-	-	-	-	-	-	7	7	-	-	-	-	-	-	-	-	-	24	-	-	2	-	-	-	-	5	-	-	5	19.3921	58.6392	0.195645	357.96
2011-12-11	-	-	-	-	-	2	-	-	-	-	-	-	-	-	-	-	2	-	-	-	-	-	-	2	14	-	-	22	-	-	-	-	-	-	-	2	-	-	2	21.8962	48.3642	0.250854	103.902
2011-12-12	-	-	2	-	-	5	-	-	-	-	-	-	-	-	-	-	-	-	-	-	-	-	-	-	10	-	-	36	5	-	-	-	5	-	-	5	-	-	2	23.1154	36.8621	0.182614	77.0823
2011-12-13	-	-	-	-	-	5	-	-	-	-	-	-	-	-	-	-	-	-	-	-	-	-	-	-	5	-	-	34	-	-	-	-	2	-	7	5	-	-	7	21.8538	45	0.097752	164.23
2011-12-14	-	-	2	-	-	12	-	-	-	-	-	2	-	-	-	-	2	7	-	-	-	-	-	-	-	-	14	36	2	-	2	-	2	-	-	12	-	-	-	18.4838	64.875	0.0318264	176.587
2011-12-15	-	-	-	-	-	5	2	-	-	-	-	2	-	-	-	-	-	2	-	-	-	-	-	2	-	-	-	24	-	-	-	-	7	-	-	-	-	-	-	16.0752	70.8913	0.166448	106.88
2011-12-16	-	-	-	-	-	2	-	-	5	-	-	10	-	-	-	-	-	-	-	-	-	-	-	2	2	-	-	12	-	-	-	-	10	-	-	-	-	-	2	16.86	71.9608	0.113808	80.6304
2011-12-17	-	-	2	-	-	2	2	-	-	-	-	2	-	-	-	-	-	-	-	-	-	-	-	-	-	-	-	12	-	-	-	-	-	-	2	5	-	-	-	20.1821	63.1333	0.231378	172.416
2011-12-18	-	-	-	-	-	2	-	-	5	-	-	2	-	-	-	-	-	-	-	-	-	-	-	-	-	-	-	14	2	2	10	-	2	-	-	2	-	-	-	23.5517	52.7529	0.251606	257.378
2011-12-19	-	-	-	-	-	-	-	-	-	-	-	-	-	-	-	-	-	-	-	-	-	-	-	-	-	-	-	-	-	-	-	-	-	-	-	-	-	-	-	24.0725	39.0846	0.0548028	37.1697
2011-12-20	-	-	-	-	-	-	-	-	-	-	-	-	-	-	-	-	-	-	-	-	-	-	-	-	-	-	-	-	-	-	-	-	-	-	-	-	-	-	-	23.1787	35.5946	0.342885	219.985
2011-12-21	-	-	-	-	-	-	-	-	-	-	-	-	-	-	-	-	-	-	-	-	-	-	-	-	-	-	-	-	-	-	-	-	-	-	-	-	-	-	-	21.0908	47.1492	0.51556	116.69
2011-12-22	-	-	-	-	-	-	-	-	-	-	-	-	-	-	-	-	-	-	-	-	-	-	-	-	-	-	-	-	-	-	-	-	-	-	-	-	-	-	-	21.5225	40.4678	0.132715	325.091
2011-12-23	-	-	-	-	-	-	-	-	-	-	-	-	-	-	-	-	-	-	-	-	-	-	-	-	-	-	-	-	-	-	-	-	-	-	-	-	-	-	-	22.5996	30.8813	0.0319462	296.735
2011-12-24	-	-	-	-	-	-	-	-	-	-	-	-	-	-	-	-	-	-	-	-	-	-	-	-	-	-	-	-	-	-	-	-	-	-	-	-	-	-	-	23.6071	-	0.220689	323.063
2011-12-25	-	-	-	-	-	-	-	-	-	-	-	-	-	-	-	-	-	-	-	-	-	-	-	-	-	-	-	-	-	-	-	-	-	-	-	-	-	-	-	23.3737	28.7033	0.152291	203.135
2011-12-26	-	-	-	-	-	-	-	-	5	-	-	-	-	-	-	-	-	-	-	-	-	-	2	5	14	-	-	36	-	-	5	-	-	-	-	-	-	-	-	23.8479	34.3025	0.203277	324.012
2011-12-27	-	-	-	2	-	7	-	-	2	-	-	-	-	-	-	-	-	-	-	-	-	-	-	-	5	-	-	41	2	5	2	-	-	-	-	-	-	-	-	23.5929	46.1871	0.183756	111.466
2011-12-28	-	-	-	-	-	2	-	-	-	-	-	10	-	-	-	-	-	5	-	-	-	-	-	2	2	-	-	29	2	-	2	-	2	-	-	-	-	-	5	21.9258	56.6908	0.128313	50.6076
2011-12-29	-	-	-	-	-	-	-	-	2	-	-	7	-	-	-	-	-	2	2	-	-	-	-	-	17	-	-	43	-	-	-	-	-	-	-	-	-	-	2	22.46	56.3475	0.156805	323.075
2011-12-30	-	-	-	-	-	10	5	-	5	-	-	10	2	-	-	-	-	-	-	-	-	-	-	2	10	-	-	19	2	-	-	-	-	-	2	-	-	2	-	22.5587	52.68	0.205832	268.026
2011-12-31	-	-	-	2	-	-	-	-	-	-	-	22	-	-	-	-	-	2	-	-	-	-	5	-	7	-	-	24	2	-	-	-	-	-	-	-	-	-	2	20.84	59.2229	0.13412	140.675
2012-01-01	-	-	-	-	-	12	-	-	-	-	-	7	-	-	-	-	-	-	-	-	-	-	2	-	12	-	-	29	2	-	2	-	-	-	-	-	-	-	-	22.195	57.5409	0.0404239	293.453
2012-01-02	-	-	-	-	-	-	2	-	5	-	-	2	-	-	-	-	-	-	2	-	-	-	-	-	19	-	-	26	2	-	-	-	-	2	-	-	-	-	-	24.9696	49.2287	0.0897383	126.032
2012-01-03	-	-	-	-	-	-	-	-	-	-	-	-	-	-	-	-	-	-	-	-	-	-	-	-	10	-	-	14	2	5	-	-	-	-	-	-	-	-	-	24.6408	44.555	0.0410785	173.105
2012-01-04	-	-	-	-	-	5	5	-	-	-	-	-	-	-	-	-	-	-	-	-	-	-	-	-	12	-	-	19	-	-	-	-	2	-	-	-	-	-	-	23.3962	51.8154	0.239171	169.874
2012-01-05	-	-	-	-	-	-	-	-	-	-	-	2	-	-	-	-	-	2	-	-	-	-	-	-	7	-	-	14	2	-	-	-	2	-	-	-	-	-	-	21.1008	61.1908	0.432936	168.486
2012-01-06	-	-	-	-	-	2	-	-	2	-	-	2	-	-	-	-	-	2	-	-	-	-	-	-	19	-	-	17	-	2	-	-	2	-	-	-	-	-	2	19.9404	66.6304	0.75373	42.9072
2012-01-07	-	-	-	-	-	-	-	-	7	-	-	-	-	-	-	-	-	2	-	-	-	-	-	-	-	-	-	19	2	-	-	-	7	-	-	2	-	-	-	19.4583	65.1096	0.278323	76.5905
2012-01-08	-	-	-	-	-	2	-	-	-	-	-	2	-	-	-	-	2	-	-	-	-	-	-	-	5	-	-	14	-	2	-	-	-	-	-	-	-	-	5	20.6842	54.2213	0.109308	212.819
2012-01-09	-	-	-	-	-	5	-	-	-	-	-	-	-	-	-	-	-	-	-	-	-	-	-	-	7	-	-	17	-	5	-	-	2	-	2	-	-	-	-	20.4208	55.6354	0.0394582	179.904
2012-01-10	-	-	-	-	-	-	-	-	-	-	-	-	-	-	-	-	2	-	-	-	-	-	-	5	7	-	-	7	-	7	-	-	2	-	5	-	-	-	-	21.1475	58.1596	0.170136	180.773
2012-01-11	-	-	-	-	-	-	-	-	-	-	-	-	-	-	-	-	-	-	-	2	-	-	-	-	5	-	5	14	-	-	5	-	7	-	-	-	-	-	-	21.97	48.3745	0.0872255	275.658
2012-01-12	-	-	-	-	-	-	-	-	-	-	-	-	-	-	-	-	-	-	-	-	-	-	-	2	7	-	5	14	-	-	-	-	-	-	-	-	-	-	-	24.6692	41.9863	0.171698	241.656
2012-01-13	-	-	-	-	-	-	-	-	-	-	-	2	-	-	-	-	-	-	-	-	-	-	-	-	7	-	-	22	-	-	-	-	2	-	-	-	-	-	2	21.4208	58.8546	0.156737	157.72
2012-01-14	-	-	-	-	-	-	-	-	2	-	-	2	-	-	-	-	-	-	2	-	-	-	-	2	10	-	-	12	-	-	-	-	5	-	-	2	-	-	-	19.8508	66.3017	0.235722	64.7273
2012-01-15	-	-	-	-	-	-	-	-	5	-	-	-	-	-	-	-	-	-	-	-	-	-	-	-	19	-	7	19	-	2	-	-	5	-	-	2	-	-	5	20.5617	61.9709	0.305188	262.068
2012-01-16	-	-	-	-	-	-	-	-	2	-	-	-	-	-	-	-	-	2	-	-	-	-	-	2	4	-	5	12	-	5	-	-	2	-	2	-	-	2	-	19.8754	61.0208	0.11574	181.481
2012-01-17	-	-	-	-	-	-	-	-	2	-	-	2	-	-	-	-	-	-	-	-	-	-	-	-	-	-	-	7	-	2	-	-	-	-	-	-	-	-	-	22.4433	48.1983	0.430165	177.172
2012-01-18	-	-	-	-	-	-	-	-	-	-	-	-	-	-	-	-	-	-	-	-	-	-	-	-	-	-	-	-	-	-	-	-	-	-	-	-	-	-	-	23.2925	45.2812	0.482933	245.165
2012-01-19	-	-	-	-	-	-	-	-	-	-	-	-	-	-	-	-	-	-	-	-	-	-	-	-	-	-	-	-	-	-	-	-	-	-	-	-	-	-	-	20.37	63.535	0.184791	71.0158
2012-01-20	-	-	-	-	-	-	-	-	-	-	-	-	-	-	-	-	-	-	-	-	-	-	-	-	-	-	-	-	-	-	-	-	-	-	-	-	-	-	-	18.09	70.1835	0.175813	4.65351
2012-01-21	-	-	-	-	-	-	-	-	-	-	-	-	-	-	-	-	-	-	-	-	-	-	-	-	-	-	-	-	-	-	-	-	-	-	-	-	-	-	-	18.1958	67.6421	0.331734	208.46
2012-01-22	-	-	-	-	-	-	-	-	-	-	-	-	-	-	-	-	-	-	-	-	-	-	-	-	-	-	-	-	-	-	-	-	-	-	-	-	-	-	-	19.3608	58.9242	0.525604	13.8978
2012-01-23	-	-	-	-	-	-	-	-	-	-	-	-	-	-	-	-	-	-	-	-	-	-	-	-	-	-	5	-	-	-	-	-	-	-	-	-	-	2	-	18.3029	59.9513	0.190431	134.758
2012-01-24	-	-	-	-	-	-	-	-	2	-	-	-	-	-	-	-	-	-	-	-	-	-	-	-	2	-	5	2	-	-	-	-	-	2	2	-	-	2	-	21.8175	47.6138	0.240906	10.1583
2012-01-25	-	-	-	-	-	-	-	-	-	-	-	-	-	-	-	-	-	-	-	-	-	-	-	-	-	-	-	-	-	-	-	-	-	-	-	-	-	-	-	23.6021	41.3735	0.134289	350.565
2012-01-26	-	-	-	-	-	-	-	-	-	-	-	-	-	-	-	-	-	-	-	-	-	-	-	2	-	-	5	7	-	-	-	-	-	-	-	2	-	-	-	21.5408	47.1004	0.128277	336.08
2012-01-27	-	-	-	-	-	-	-	-	2	-	-	-	-	-	-	-	-	-	-	-	-	-	-	2	-	-	7	-	-	-	-	-	-	-	-	2	-	-	-	20.63	55.2575	0.228862	323.709
2012-01-28	-	-	-	-	-	-	2	-	-	-	-	-	-	-	-	-	-	-	-	-	-	-	-	-	-	-	2	14	-	-	-	-	-	2	-	-	-	2	-	21.7446	50.7258	0.391256	123.838
2012-01-29	-	-	-	-	-	-	-	-	2	-	-	2	-	-	-	-	-	-	-	-	-	-	-	2	-	-	2	2	-	2	-	-	-	2	-	-	-	5	-	22.5425	45.3821	0.380549	22.9401
2012-01-30	-	-	2	-	-	-	-	-	2	-	-	-	-	-	-	-	-	-	-	-	-	-	-	-	5	-	2	10	-	-	2	-	7	-	-	-	-	-	7	21.5638	48.1846	0.253283	224.173
2012-01-31	-	-	-	-	-	-	-	-	-	-	-	-	-	-	-	-	-	-	-	-	-	-	-	-	10	-	5	17	-	-	-	-	5	-	-	-	-	-	-	22.7421	48.3913	0.0649738	69.8316
2012-02-01	-	-	-	-	-	-	-	-	5	-	-	-	-	-	-	-	-	-	-	-	-	-	-	-	7	-	10	19	-	-	-	-	2	-	2	-	-	2	2	23.5933	41.0412	0.361119	352.811
2012-02-02	-	-	-	-	-	-	-	-	-	-	-	-	-	-	-	-	-	-	-	-	-	-	-	-	-	-	10	7	2	2	2	-	10	-	-	-	-	-	5	23.7133	36.7438	0.420045	56.0557
2012-02-03	-	-	-	-	-	-	-	-	-	-	-	2	-	-	-	-	-	-	-	-	-	-	-	-	7	-	7	12	-	-	-	-	-	-	-	-	-	2	-	22.8283	36.2083	0.0835327	238.657
2012-02-04	-	-	-	-	-	-	-	-	2	-	-	-	-	-	-	-	-	-	-	-	-	-	-	-	-	-	5	10	2	-	-	-	2	-	-	-	-	-	2	22.2542	45.1562	0.273242	189.36
2012-02-05	-	-	-	-	-	-	-	12	2	-	-	-	-	-	-	-	-	-	-	-	-	-	-	-	12	-	-	14	5	2	2	-	2	-	2	-	-	-	-	22.7917	50.7771	0.199553	198.44
2012-02-06	-	-	-	-	-	-	-	10	-	-	-	-	-	-	-	-	-	-	-	-	-	-	-	-	-	-	2	5	-	1	-	-	2	-	-	-	-	7	-	23.2742	43.8575	0.163936	103.687
2012-02-07	-	-	-	-	-	-	-	7	-	-	-	-	-	-	-	-	-	-	-	-	-	-	-	-	-	-	5	5	2	-	2	-	2	-	-	-	-	7	-	22.7421	43.8688	0.218229	49.7262
2012-02-08	-	-	-	-	-	-	-	5	-	-	-	-	-	-	-	-	-	-	-	-	-	-	-	-	-	-	-	2	-	2	-	-	5	-	2	-	-	-	-	23.5229	42.3608	0.126797	286.175
2012-02-09	-	-	-	-	-	-	-	12	-	-	-	-	-	-	-	-	-	-	-	-	-	-	-	-	-	-	5	5	-	-	-	-	-	-	-	-	-	5	-	24.8383	36.3338	0.0578261	1.12853
2012-02-10	-	-	-	-	-	-	-	2	-	-	-	-	-	-	-	-	-	-	-	-	-	-	-	2	2	-	2	5	-	-	-	-	2	-	-	-	-	-	-	25.0108	34.7642	0.191252	253.023
2012-02-11	-	-	-	-	-	-	-	5	2	-	-	2	-	-	-	-	-	-	-	-	-	-	-	-	5	-	-	12	-	-	-	-	-	-	-	-	-	2	-	22.6508	45.3825	0.154038	10.8616
2012-02-12	-	-	-	-	-	-	-	-	2	-	-	-	-	-	-	-	-	-	-	-	-	-	-	2	-	-	12	14	-	-	-	-	5	-	-	-	-	-	2	22.7108	51.0029	0.0638168	152.374
2012-02-13	-	-	-	-	-	-	-	2	-	-	-	-	-	-	-	-	-	-	-	-	-	-	-	-	-	-	2	7	2	-	-	-	2	-	-	-	-	7	2	22.7889	55.0053	0.291774	5.35265
2012-02-14	-	-	-	-	-	-	-	2	-	-	-	-	-	-	-	-	-	-	-	-	-	-	-	2	-	-	7	7	2	-	-	-	5	-	-	-	-	2	-	25.812	49.35	0.188687	263.056
2012-02-15	-	-	-	-	-	-	-	-	2	-	-	-	-	-	-	-	-	-	-	-	-	-	-	-	-	-	10	2	7	2	-	-	12	-	-	-	-	-	2	21.6796	59.1261	0.0820809	73.2622
2012-02-16	-	-	-	-	-	-	-	2	5	-	-	-	-	-	-	-	-	-	-	-	-	-	-	-	-	-	-	7	2	-	2	-	5	-	-	-	-	-	2	21.8604	55.55	0.128632	263.42
2012-02-17	-	-	-	-	-	-	-	2	2	-	-	-	-	-	-	-	-	-	-	-	-	-	-	2	-	-	-	-	5	2	-	-	7	-	-	-	-	-	5	21.5167	58.4233	0.198333	70.149
2012-02-18	-	-	-	-	-	-	-	-	2	-	-	-	-	-	-	-	-	2	-	-	-	-	-	-	-	-	-	2	-	2	-	-	12	2	-	-	-	-	2	21.345	61.1742	0.566384	154.654
2012-02-19	-	-	-	-	-	-	-	-	-	-	-	-	-	-	-	-	-	-	-	-	-	-	-	-	-	-	5	7	-	-	-	-	10	-	-	-	-	2	-	22.4121	59.8054	0.314475	189.275
2012-02-20	-	-	-	-	-	-	-	-	-	-	-	-	-	-	-	-	-	2	-	-	-	-	-	-	-	-	-	12	-	-	-	-	5	-	-	-	-	7	-	23.0308	49.8025	0.398759	59.364
2012-02-21	-	-	-	-	-	-	-	-	-	-	-	-	-	-	-	-	-	-	-	-	-	-	-	-	-	-	5	7	2	-	-	-	7	-	-	-	-	-	2	23.525	38.4654	0.0585392	303.24
2012-02-22	-	-	-	-	-	-	-	-	2	-	-	-	-	-	-	-	-	-	-	-	-	-	-	-	-	-	2	5	-	-	-	-	7	-	-	-	-	7	-	23.9067	36.7292	0.164263	107.634
2012-02-23	-	-	-	-	-	-	-	-	-	-	-	-	-	-	-	-	-	-	-	-	-	-	-	-	-	-	5	14	-	2	-	-	10	-	-	-	-	-	2	21.3517	55.7788	0.213094	215.019
2012-02-24	-	-	-	-	-	-	-	-	-	-	-	-	-	-	-	-	-	-	-	-	-	-	-	-	-	-	2	5	-	-	-	-	12	-	-	-	-	17	-	18.8721	65.7779	0.144166	43.1003
2012-02-25	-	-	-	-	-	-	-	-	5	-	-	-	-	-	-	-	-	-	2	-	-	-	-	-	-	-	-	7	5	-	-	-	10	-	-	-	-	2	-	19.7192	57.6487	0.412018	321.534
2012-02-26	-	-	-	-	-	-	-	-	-	-	-	-	-	-	-	-	-	-	-	-	-	-	-	-	-	-	-	5	-	2	-	-	10	-	2	-	-	2	2	22.8442	46.7983	0.487043	324.655
2012-02-27	-	-	-	-	-	-	-	-	-	-	-	-	-	-	-	-	-	2	-	-	-	-	-	-	-	-	5	-	-	-	-	-	7	-	-	-	-	-	5	22.9658	44	0.175045	323.168
2012-02-28	-	-	-	-	-	-	-	-	-	-	-	-	-	-	-	-	-	2	-	-	-	-	-	-	-	-	-	7	-	-	-	-	5	-	-	-	-	-	5	20.5358	56.4829	0.308357	203.528
2012-02-29	-	-	-	-	-	-	-	-	-	-	-	-	-	-	-	-	-	-	-	-	-	-	-	-	-	-	5	5	-	-	-	-	7	-	-	-	-	7	-	18.1171	53.6717	0.135355	350.318
2012-03-01	-	-	-	-	2	-	-	-	5	-	-	-	-	-	-	-	-	-	-	-	-	-	-	-	-	-	2	2	-	2	-	-	-	-	-	-	-	-	5	22.3317	-	0.251371	79.5594
2012-03-02	-	-	-	-	-	-	-	-	-	-	-	-	-	-	-	-	-	-	-	-	-	-	-	-	-	-	7	7	-	2	-	-	2	-	-	-	-	2	2	24.1188	33.6279	0.619021	343.621
2012-03-03	-	-	-	-	-	-	-	-	7	-	-	-	-	-	-	-	-	-	-	-	-	-	-	-	-	-	5	7	-	-	-	-	5	-	-	-	-	12	-	25.8167	44.8858	0.184694	27.3308
2012-03-04	-	-	-	-	-	-	-	-	2	-	-	-	-	-	-	-	-	-	-	-	-	-	-	-	-	-	10	2	-	-	-	-	7	-	-	-	-	-	-	25.0142	45.4263	0.228183	122.513
2012-03-05	-	-	-	-	-	-	-	-	-	-	-	-	-	-	-	-	-	-	-	-	-	-	-	-	-	-	2	2	5	-	-	-	12	-	-	-	-	10	2	22.7746	56.5391	0.356538	307.924
2012-03-06	-	-	-	-	-	-	-	-	-	-	-	-	-	-	-	-	-	-	-	-	-	-	-	-	-	-	12	2	-	-	-	-	5	-	-	-	-	-	-	21.6688	50.7912	0.0509012	327.035
2012-03-07	-	-	-	-	-	-	-	-	5	-	-	-	-	-	-	-	-	2	-	-	-	-	-	-	-	-	5	-	-	5	-	-	7	-	-	-	-	2	2	23.8142	41.8913	0.491789	26.1133
2012-03-08	-	-	-	-	-	-	-	-	-	-	-	-	-	-	-	-	-	-	-	-	-	-	-	-	2	-	7	5	-	-	-	-	2	-	-	-	-	-	-	23.8471	39.4729	0.629049	353.423
2012-03-09	-	-	-	-	-	-	-	2	-	-	-	-	-	-	-	-	-	-	-	-	-	-	-	-	-	-	2	-	-	-	-	-	2	-	-	-	-	-	2	21.4633	55.5033	0.257546	59.1517
2012-03-10	-	-	-	-	-	-	-	-	-	-	-	-	-	-	-	-	-	-	-	-	-	-	-	-	-	-	2	2	-	-	-	-	5	-	-	-	-	-	2	21.0067	57.4521	0.150303	30.9501
2012-03-11	-	-	-	-	-	-	-	2	-	-	-	-	-	-	-	-	-	-	-	-	-	-	-	-	5	-	5	2	-	-	-	-	7	-	-	-	-	-	5	17.9433	63.4167	0.588277	226.401
2012-03-12	-	-	-	-	-	-	-	5	2	-	-	-	-	-	-	-	-	-	-	-	-	-	-	-	-	-	-	2	-	2	-	-	5	-	-	-	-	-	-	19.8767	52.1696	0.227212	33.1406
2012-03-13	-	-	-	-	-	-	-	7	-	-	-	-	-	-	-	-	-	-	-	-	-	-	-	-	-	-	-	2	-	-	-	-	5	-	-	-	-	-	-	21.3633	49.4204	0.0962797	340.065
2012-03-14	-	-	-	-	-	-	-	7	-	-	-	-	-	-	-	-	-	-	-	-	-	-	-	-	2	-	12	2	-	-	-	-	7	-	-	-	-	-	-	24.1246	45	0.159582	334.483
2012-03-15	-	-	-	-	-	-	-	2	-	-	-	-	-	-	-	-	-	-	-	-	-	-	-	-	-	-	5	-	-	-	-	-	7	-	-	-	-	-	-	25.3433	45.1733	0.440617	51.9209
2012-03-16	-	-	-	-	-	-	-	2	-	-	-	-	-	-	-	-	-	-	-	-	-	-	-	-	-	-	17	-	-	2	-	-	2	-	-	-	-	-	-	17.3071	71.1704	0.348996	1.42942
2012-03-17	-	-	-	-	-	-	-	5	-	-	-	-	-	-	-	-	-	-	-	-	-	-	-	-	2	-	-	10	-	2	-	-	12	-	-	-	-	-	-	18.7946	62.9542	0.282937	103.281
2012-03-18	-	-	-	-	-	-	-	-	-	-	-	-	-	-	-	-	-	-	-	-	-	-	-	-	-	-	5	2	-	-	-	-	17	-	-	-	-	-	-	19.6846	55.4591	0.131963	134.827
2012-03-19	-	-	-	-	-	-	-	-	-	-	-	-	-	-	-	-	-	-	-	-	-	-	-	-	2	-	-	-	-	-	-	-	12	-	-	-	-	2	-	19.0558	61.1733	0.543922	29.4299
2012-03-20	-	-	-	-	-	-	-	-	-	-	-	-	-	-	-	-	-	-	2	-	-	-	-	-	-	-	5	2	-	-	-	-	14	-	-	2	-	-	2	19.0538	62.5229	0.180658	80.9294
2012-03-21	-	-	-	-	-	-	-	-	-	-	-	-	-	-	-	-	-	-	-	-	-	-	-	-	-	-	-	5	-	-	-	-	22	-	-	-	-	2	7	19.9929	57.4096	0.431245	30.0841
2012-03-22	-	-	-	-	-	-	2	-	-	-	-	-	-	-	-	-	-	-	-	-	-	-	-	-	-	-	5	17	-	-	-	-	5	-	-	-	-	-	7	21.3837	48.5704	0.253185	309.218
2012-03-23	-	-	-	-	2	-	2	-	-	-	-	-	-	-	-	-	-	-	-	-	-	-	-	-	-	-	2	-	-	-	-	-	5	-	-	-	-	-	-	20.3938	48.1171	0.0984963	276.501
2012-03-24	-	-	-	-	-	-	2	-	-	-	-	-	-	-	-	-	-	-	-	-	-	-	-	-	-	-	2	2	-	-	-	-	2	-	-	-	-	-	-	19.5821	53.1317	0.252824	32.6306
2012-03-25	-	-	-	-	-	-	-	-	-	-	-	-	-	-	-	-	-	-	-	-	-	-	-	-	-	-	7	7	-	-	-	-	10	-	-	-	-	-	-	19.9604	48.5513	0.368189	98.7207
2012-03-26	-	-	-	-	-	-	-	-	-	-	-	-	-	-	-	-	-	-	-	-	-	-	-	-	-	-	-	2	-	-	-	-	5	-	-	-	-	2	-	20.6675	41.0975	0.400725	45.4621
2012-03-27	-	-	-	-	2	-	-	-	-	-	-	-	-	-	-	-	-	-	-	-	-	-	-	-	-	-	-	2	-	-	-	-	2	-	-	-	-	2	5	21.2933	39.2642	0.204113	111.791
2012-03-28	-	-	-	-	2	-	-	-	-	-	-	-	-	-	-	-	-	-	-	-	-	-	-	-	-	-	1	2	-	2	-	-	5	-	-	-	-	-	-	18.8579	52.6938	0.368069	336.498
2012-03-29	-	-	-	-	-	-	-	-	-	-	-	-	-	-	-	-	-	-	-	-	-	-	-	-	-	-	-	5	-	-	-	-	2	-	-	-	-	-	-	20.6888	50.5312	0.240153	290.713
2012-03-30	-	-	-	-	5	-	-	-	-	-	-	-	-	-	-	-	-	-	-	-	-	-	-	-	-	-	-	-	-	-	-	-	5	-	-	-	-	-	2	21.7887	43.5938	0.435496	323.72
2012-03-31	-	-	-	-	2	-	-	-	-	-	-	-	-	-	-	-	-	-	-	-	-	-	-	-	2	-	-	5	-	-	-	-	12	-	-	-	-	-	2	21.3188	46.5896	0.408189	278.163
2012-04-01	-	-	-	-	-	-	-	-	-	-	-	-	-	-	-	-	-	-	-	-	-	-	-	-	-	-	7	5	-	-	-	-	2	-	-	-	-	-	-	21.3971	49.1671	0.479482	22.0248
2012-04-02	-	-	-	-	-	-	2	-	2	-	-	-	-	-	-	-	-	-	-	-	-	-	-	-	2	-	2	5	-	-	-	-	7	-	-	-	-	-	2	19.6817	53.5463	0.108845	109.511
2012-04-03	-	-	-	-	22	-	-	-	2	-	-	-	-	-	-	-	-	-	-	-	-	-	-	-	-	-	-	7	-	-	-	-	2	-	-	-	-	-	-	16.3458	69.623	0.496069	58.6061
2012-04-04	-	-	-	-	26	-	2	-	-	-	-	-	-	-	-	-	-	-	-	-	-	-	-	-	-	-	-	7	-	7	-	-	2	-	-	-	-	-	5	14.8975	75.8579	0.467929	305.916
2012-04-05	-	-	-	-	19	-	-	-	2	-	-	-	-	-	-	-	-	-	-	-	-	-	-	-	14	-	2	10	-	-	-	-	-	-	-	-	-	-	-	16.6527	52.1275	0.285132	239.931
2012-04-06	-	-	-	-	7	-	-	-	-	-	-	-	-	-	-	-	-	-	-	-	-	-	-	-	-	-	-	2	-	2	-	-	2	-	-	-	-	-	-	18.4895	40.9238	0.328192	337.135
2012-04-07	-	-	-	-	17	-	2	-	-	-	-	-	-	-	-	-	-	-	-	-	-	-	-	-	-	-	2	-	-	-	-	-	-	-	5	-	-	5	-	20.085	45.6321	0.521383	112.096
2012-04-08	-	-	-	-	19	-	-	-	2	-	-	-	-	-	-	-	-	-	-	-	-	-	-	-	-	-	2	5	-	-	-	-	10	2	-	-	-	7	-	16.6942	55.3896	0.165017	187.982
2012-04-09	-	-	-	-	-	-	-	50	-	-	-	-	-	-	-	-	-	-	-	-	-	-	-	-	-	-	10	-	-	-	-	-	10	-	-	-	-	-	2	13.3776	70.645	0.152122	12.0897
2012-04-10	-	-	-	-	-	-	-	5	-	-	-	-	-	-	-	-	-	-	-	-	-	-	-	-	-	-	-	2	-	-	-	-	2	-	-	-	-	-	2	14.287	68.663	0.404611	267.246
2012-04-11	-	-	-	-	-	-	-	5	-	-	-	-	-	-	-	-	-	-	-	-	-	-	-	-	-	-	2	-	-	-	-	-	-	-	-	-	-	-	2	18.6595	60.2325	0.126795	223.16
2012-04-12	-	-	-	-	-	-	-	34	-	-	-	-	-	-	-	-	-	-	-	-	-	-	-	-	-	-	-	2	-	-	-	-	-	-	-	-	-	-	2	17.6588	63.7883	0.125477	62.6104
2012-04-13	-	-	-	-	-	-	-	12	2	-	-	-	-	-	-	-	-	-	-	-	-	-	-	-	-	-	2	-	-	-	-	-	2	5	-	-	-	-	2	12.6932	84.5554	0.257089	179.324
2012-04-14	-	-	-	-	-	-	-	-	-	-	-	-	-	-	-	-	-	-	-	-	-	-	-	-	-	-	-	-	-	-	-	-	-	-	-	-	-	-	-	17.3513	67.8983	0.231003	100.441
2012-04-15	-	-	-	-	-	-	-	-	-	-	-	-	-	-	-	-	-	-	-	-	-	-	-	-	-	-	-	-	-	-	-	-	-	-	-	-	-	-	-	18.2383	60.4762	0.209541	119.564
2012-04-16	-	-	-	-	-	-	-	-	5	-	-	-	-	-	-	-	-	-	-	-	-	-	-	-	-	-	-	-	-	-	-	-	2	-	-	-	-	-	-	17.0892	53.7842	0.188422	198.12
2012-04-17	-	-	-	-	-	-	-	5	-	-	-	-	-	-	-	-	-	-	-	-	-	-	-	-	-	-	-	-	-	-	-	-	-	-	-	-	-	-	2	17.8083	50.4479	0.381157	261.025
2012-04-18	-	-	-	-	-	-	-	5	-	-	-	-	-	-	-	-	-	-	2	-	-	-	-	-	-	-	5	-	-	-	-	-	2	-	-	-	-	5	-	16.993	46.8504	0.168227	217.676
2012-04-19	-	-	-	-	-	-	-	7	-	-	-	-	-	-	-	-	-	-	-	-	-	-	-	-	-	-	-	5	-	-	-	-	-	-	-	-	-	-	2	17.0809	48.2379	0.596774	244.391
2012-04-20	-	-	-	-	-	-	-	5	-	-	-	-	-	-	-	-	-	-	-	-	-	-	-	-	-	-	-	12	-	-	-	-	2	-	-	-	-	-	-	15.1531	58.3025	0.173278	17.7845
2012-04-21	-	-	-	-	-	-	-	-	-	-	-	-	-	-	-	-	-	-	-	-	-	-	-	-	-	-	5	-	-	-	-	-	10	-	-	-	-	-	5	16.0399	60.18	0.181833	234.137
2012-04-22	-	-	-	-	-	-	-	10	-	-	-	-	-	-	-	-	-	-	-	-	-	-	-	-	-	-	2	2	-	-	-	-	-	-	-	-	-	-	-	13.3387	71.6838	0.222296	193.899
2012-04-23	-	-	-	-	-	-	-	5	-	-	-	-	-	-	-	-	-	-	5	-	-	-	-	-	-	-	-	2	-	-	-	-	-	-	-	-	-	-	-	10.5625	81.8207	0.383753	95.2628
2012-04-24	-	-	-	-	-	-	-	-	-	-	-	-	-	-	-	-	-	-	5	-	-	-	-	-	-	-	-	2	-	-	-	-	-	-	-	-	-	-	-	14.075	65.9873	0.0632031	299.554
2012-04-25	-	-	-	-	-	-	-	-	-	-	-	-	-	-	-	-	-	-	5	-	-	-	-	-	-	-	5	2	-	-	-	-	-	-	-	-	-	-	2	13.2365	68.9129	0.416392	222.134
2012-04-26	-	-	-	-	-	-	-	-	-	-	-	-	-	-	-	-	-	-	2	-	-	-	-	-	-	-	-	-	-	-	-	-	-	-	-	-	-	-	-	11.4258	77.4943	0.485537	96.0378
2012-04-27	-	-	-	-	-	-	-	-	-	-	-	-	-	-	-	-	-	-	2	-	-	-	-	-	-	-	2	-	-	-	-	-	-	-	-	-	-	-	-	9.26521	84.2726	0.367559	65.8315
2012-04-28	-	-	-	-	-	-	-	-	-	-	-	-	-	-	-	-	-	-	-	-	-	-	-	-	-	-	-	-	-	-	-	-	-	-	-	-	-	-	-	9.15229	70.3611	0.42372	77.8328
2012-04-29	-	-	-	-	-	-	-	-	-	-	-	-	-	-	-	-	-	-	-	-	-	-	-	-	-	-	-	-	-	-	-	-	-	-	-	-	-	-	-	12.1333	60.0029	0.597679	149.591
2012-04-30	-	-	-	-	-	-	-	2	-	-	-	-	-	-	-	-	-	-	2	-	-	-	-	-	-	-	-	-	-	-	-	-	-	-	-	-	-	-	-	14.4626	48.2504	0.314054	171.517
2012-05-01	-	-	-	-	-	-	2	5	-	-	-	-	-	-	-	-	-	-	2	-	-	-	-	-	-	-	7	-	-	-	-	-	-	-	-	-	-	-	-	14.3456	49.6704	0.171598	291.773
2012-05-02	-	-	-	-	-	-	5	-	-	-	-	-	-	-	-	-	-	-	10	-	-	-	-	-	-	-	-	-	-	-	-	-	2	-	-	-	-	-	-	14.5783	56.3617	0.17313	261.752
2012-05-03	-	-	-	-	-	-	-	2	-	-	-	-	-	-	-	-	-	-	-	-	-	-	-	-	-	-	5	-	-	-	-	-	5	-	-	-	-	-	2	15.4232	55.6429	0.386099	54.5458
2012-05-04	-	-	-	-	-	-	2	2	-	-	-	-	-	-	-	-	-	-	2	-	-	-	-	-	-	-	-	-	-	-	-	-	-	-	-	-	-	-	-	16.5509	52.9817	0.167957	353.025
2012-05-05	-	-	-	-	-	-	-	2	-	-	-	-	-	-	-	-	-	-	-	-	-	-	-	-	-	-	-	2	-	-	-	-	-	-	-	-	-	-	5	14.5774	65.4829	0.501714	285.703
2012-05-06	-	-	-	-	-	-	-	-	-	-	-	-	-	-	-	-	-	-	2	-	-	-	-	-	-	-	-	-	-	-	-	-	-	-	-	-	-	-	2	12.2266	80.265	0.0574069	125.933
2012-05-07	-	-	-	-	-	-	-	7	-	-	-	-	-	-	-	-	-	2	-	-	-	-	-	-	-	-	-	2	-	-	-	-	-	2	-	-	-	2	-	14.0467	75.6583	0.0737135	8.52185
2012-05-08	-	-	-	-	-	-	-	2	-	-	-	-	-	-	-	-	-	-	-	-	-	-	-	-	-	-	-	2	-	-	-	-	-	2	-	-	-	-	2	12.9818	79.9763	0.620394	19.7624
2012-05-09	-	-	-	-	-	-	-	2	-	-	-	-	-	-	-	-	-	-	2	-	-	-	-	-	-	-	-	-	-	-	-	-	-	2	-	-	-	-	-	12.4499	74.3414	0.46262	84.4835
2012-05-10	-	-	-	-	-	-	-	7	-	-	-	-	-	-	-	-	-	-	-	-	-	-	-	-	-	-	-	-	-	-	-	-	2	-	-	-	-	-	-	10.9787	70.2362	0.246055	213.119
2012-05-11	-	-	-	-	-	-	-	5	-	-	-	-	-	-	-	-	-	-	-	-	-	-	-	-	-	-	-	-	-	-	-	-	-	-	-	-	-	-	2	13.2091	58.4333	0.248137	303.101
2012-05-12	-	-	-	-	-	-	-	-	2	-	-	-	-	-	-	-	-	-	-	-	-	-	-	-	-	-	-	2	-	-	-	-	-	-	-	-	-	-	-	11.9072	63.7533	0.179546	104.332
2012-05-13	-	-	-	-	-	-	-	-	-	-	-	-	-	-	-	-	-	-	-	-	-	-	-	-	-	-	-	2	-	-	-	-	-	-	-	-	-	-	2	10.449	83.7196	0.0694483	52.708
2012-05-14	-	-	-	-	-	-	-	5	-	-	-	-	-	-	-	-	-	-	-	-	-	-	-	-	-	-	-	-	-	-	-	-	-	-	-	-	-	-	2	12.0542	70.9688	0.567619	183.798
2012-05-15	-	-	-	-	-	-	-	14	-	2	-	-	-	-	-	-	-	-	-	-	-	-	-	-	-	-	-	-	-	-	-	-	-	-	-	-	-	-	5	10.1646	76.7958	0.0714562	229.763
2012-05-16	-	-	-	-	-	-	-	2	-	19	-	-	-	-	-	-	-	-	-	-	-	-	-	-	-	-	2	-	-	-	-	-	-	2	-	-	-	-	-	12.5694	67.5592	0.854685	92.4785
2012-05-17	-	-	-	-	-	-	-	-	-	2	-	-	-	-	-	-	-	2	2	-	-	-	-	-	-	-	-	-	-	7	-	-	2	-	-	-	-	-	2	10.3107	85.5761	0.345888	129.07
2012-05-18	-	-	-	-	-	-	-	7	-	5	-	-	-	-	-	-	-	-	-	-	-	-	-	-	-	-	-	-	-	-	-	-	-	-	-	-	-	2	-	12.0922	64.2546	0.721603	85.9487
2012-05-19	-	-	-	-	-	-	-	-	-	5	-	-	-	-	-	-	-	-	-	-	-	-	-	-	-	-	5	-	-	-	-	-	-	-	-	-	-	-	-	12.1699	57.2292	0.547371	272.547
2012-05-20	-	-	-	-	-	-	-	-	-	2	-	-	-	-	-	-	-	-	-	-	-	-	-	-	-	-	-	-	-	-	-	-	-	-	-	-	-	-	-	12.1553	52.8896	0.380451	113.045
2012-05-21	-	-	-	-	-	-	-	-	-	10	-	-	-	-	-	-	-	2	-	-	-	-	-	-	-	-	-	-	-	-	-	-	-	-	-	-	-	-	-	13.3382	50.3917	0.30933	316.444
2012-05-22	-	-	-	-	-	-	-	7	-	17	-	-	-	-	-	-	-	2	-	-	-	-	-	-	-	-	-	-	-	-	-	-	-	-	-	-	-	-	2	13.9963	49.1738	0.170982	189.205
2012-05-23	-	-	-	-	-	-	-	-	-	2	-	-	-	-	-	-	-	-	-	-	-	-	-	-	-	-	-	2	-	-	-	-	-	-	-	-	-	-	2	13.4508	46.9721	0.682576	30.1446
2012-05-24	-	-	-	-	-	-	-	-	-	12	-	-	-	-	-	-	-	-	-	-	-	-	-	-	-	-	2	-	-	-	-	-	-	-	-	-	-	-	2	12.1763	48.1488	0.412963	83.9924
2012-05-25	-	-	-	-	-	-	-	2	-	10	-	-	-	-	-	-	-	-	-	-	-	-	-	-	-	-	-	-	-	-	-	-	-	-	-	-	-	-	2	9.55717	79.8825	0.131249	272.482
2012-05-26	-	-	-	-	-	-	-	-	-	7	-	-	-	-	-	-	-	-	-	-	-	-	-	-	-	-	-	2	-	-	-	-	-	-	-	-	-	-	2	11.188	86.455	0.442063	317.64
2012-05-27	-	-	-	-	-	-	-	2	2	7	-	-	-	-	-	-	-	-	-	-	-	-	-	-	-	-	-	-	-	-	-	-	-	-	-	-	-	-	2	12.5754	91.2547	0.177669	27.1853
2012-05-28	-	-	-	-	-	-	2	5	-	12	-	-	-	-	-	-	-	-	-	-	-	-	-	-	-	-	10	-	-	-	-	-	-	-	-	-	-	-	5	14.5946	80.5589	0.590783	169.393
2012-05-29	-	-	-	-	-	-	7	-	-	29	-	-	-	-	-	-	-	-	-	-	-	-	-	-	-	-	10	-	-	-	-	-	-	-	-	-	-	2	5	13.0032	84.5976	0.646444	105.44
2012-05-30	-	-	-	-	-	-	-	-	-	38	-	-	-	-	-	-	-	-	-	-	-	-	-	-	-	-	-	-	-	-	-	-	-	-	-	-	-	-	-	12.4468	77.8409	0.416234	201.151
2012-05-31	-	-	-	-	-	-	-	-	-	10	-	-	-	-	-	-	-	2	-	-	-	-	-	-	-	-	2	2	-	-	-	-	-	-	-	-	-	-	-	13.4462	72.6279	0.602721	294.18
2012-06-01	-	-	-	-	-	-	-	-	-	46	-	-	-	-	-	-	-	-	-	-	-	-	-	-	-	-	-	-	-	-	-	-	-	-	-	-	-	-	-	14.3695	66.7267	0.295626	51.535
2012-06-02	-	-	-	-	-	-	5	-	-	34	-	-	-	-	-	-	-	-	-	-	-	-	-	-	-	-	-	-	-	-	-	-	-	-	-	-	-	-	-	14.8758	67.7021	0.666771	323.158
2012-06-03	-	-	-	-	-	-	2	-	-	70	-	-	-	-	-	-	-	-	-	-	-	-	-	-	-	-	-	-	-	-	-	-	-	-	-	-	-	-	-	10.2255	69.41	0.0640932	160.368
2012-06-04	-	-	-	-	-	-	2	2	5	41	-	-	-	-	-	-	-	-	-	-	-	-	-	-	-	-	2	-	-	-	-	-	-	7	-	-	-	-	-	6.82946	67.66	0.270516	58.2465
2012-06-05	-	-	-	-	-	-	-	-	2	17	-	-	-	-	-	-	-	-	-	-	-	-	-	-	-	-	-	-	-	-	-	-	-	2	-	-	-	-	-	6.10604	62.6213	0.554123	332.134
2012-06-06	-	-	-	-	-	-	-	-	-	12	-	-	-	-	-	-	-	-	-	-	-	-	-	-	-	-	-	-	-	-	-	-	-	-	-	-	-	-	-	6.58502	56.8987	0.435786	70.141
2012-06-07	-	-	-	-	-	-	-	-	5	12	-	-	-	-	-	-	-	-	-	-	-	-	-	-	-	-	-	-	-	-	-	-	-	-	-	-	-	-	2	9.77401	42	0.420493	60.4617
2012-06-08	-	-	-	-	-	-	7	-	-	5	-	-	-	-	-	-	-	-	-	-	-	-	-	-	-	-	-	-	-	-	-	-	-	2	-	-	-	-	-	10.9612	45.5137	0.484375	76.7989
2012-06-09	-	-	-	-	-	-	5	-	-	31	-	-	-	-	-	-	-	-	-	-	-	-	-	-	-	-	-	-	-	-	-	-	-	-	-	-	-	-	-	5.75654	85.5526	0.386948	130.041
2012-06-10	-	-	-	-	-	-	-	-	2	7	-	-	-	-	-	-	-	-	-	-	-	-	-	-	-	-	5	-	-	-	-	-	-	-	-	-	-	-	-	8.48942	72.5454	0.249745	132.856
2012-06-11	-	-	-	-	-	-	5	2	-	19	-	-	-	-	-	-	-	-	-	-	-	-	-	-	-	-	-	-	-	-	-	-	-	-	-	-	-	-	-	10.0526	69.9617	0.0896939	278.824
2012-06-12	-	-	-	-	-	-	10	-	-	50	-	-	-	-	-	-	-	2	-	-	-	-	-	-	-	-	2	-	-	-	-	-	-	-	-	-	-	-	2	11.3695	73.7746	0.267171	213.771
2012-06-13	-	-	-	-	-	-	-	-	-	7	-	-	-	-	-	-	-	-	-	-	-	-	-	-	-	-	-	-	-	-	-	-	-	-	-	-	-	-	-	11.1814	87.2613	0.128861	202.115
2012-06-14	-	-	-	-	-	-	-	-	-	24	-	-	-	-	-	-	-	-	-	-	-	-	-	-	-	-	-	-	-	-	-	-	-	-	-	-	-	-	-	10.8318	86.7261	0.21305	234.676
2012-06-15	-	-	-	2	-	-	7	2	-	89	-	-	-	-	-	-	-	-	2	-	-	-	-	-	-	-	2	-	-	-	-	-	-	-	-	-	-	-	-	12.3919	69.8717	0.387287	100.177
2012-06-16	-	-	-	-	-	-	2	-	-	62	-	-	-	-	-	-	-	-	-	-	-	-	-	-	-	-	-	-	-	-	-	-	-	2	-	-	-	-	-	12.0539	81.4171	0.641698	199.421
2012-06-17	-	-	-	-	-	-	-	-	-	5	-	-	-	-	-	-	-	-	-	-	-	-	-	-	-	-	-	-	-	-	-	-	-	-	-	-	-	-	-	9.18621	84.1171	0.374513	153.003
2012-06-18	-	-	-	-	-	-	-	-	-	48	-	-	-	-	-	-	-	-	-	-	-	-	-	-	-	-	-	-	-	-	-	-	-	2	-	-	-	-	-	10.5139	77.6226	0.0772232	48.6927
2012-06-19	-	-	-	-	-	-	-	-	-	55	-	-	-	-	-	-	-	-	-	-	-	-	-	-	-	-	-	-	-	-	-	-	-	2	-	-	-	-	-	10.8041	78.587	0.147519	164.644
2012-06-20	-	-	-	-	-	-	2	-	-	22	-	-	-	-	-	-	-	-	-	-	-	-	-	-	-	-	-	-	-	-	-	-	-	5	-	-	-	-	2	9.10142	84.5346	0.105762	55.659
2012-06-21	-	-	-	-	-	-	-	-	-	10	-	-	-	-	-	-	-	-	-	-	-	-	-	-	-	-	-	-	-	-	-	-	-	-	-	-	-	-	-	8.17137	75.7352	0.254421	34.149
2012-06-22	-	-	-	-	-	-	-	-	-	19	-	-	-	-	-	-	-	-	-	-	-	-	-	-	-	-	-	-	-	-	-	-	-	5	-	-	-	-	-	9.04254	68.6737	0.0254111	330.069
2012-06-23	-	-	-	-	-	-	5	-	-	12	-	-	-	-	-	-	-	-	-	-	-	-	-	-	-	-	-	-	-	-	-	-	-	2	-	-	-	-	-	4.04629	83.9286	0.39136	122.479
2012-06-24	-	-	-	-	-	-	10	-	-	46	-	-	-	-	-	-	-	-	-	-	-	-	-	-	-	-	-	-	-	-	-	-	-	-	-	-	-	-	-	-	-	0.193826	71.6815
2012-06-25	-	-	-	-	-	-	5	-	-	17	-	-	-	-	-	-	-	-	-	-	-	-	-	-	-	-	-	-	-	-	-	-	2	-	-	-	-	-	-	-	-	0.259229	33.9324
2012-06-26	-	-	-	-	-	-	10	-	-	50	-	-	-	-	-	-	-	-	-	-	-	-	-	-	-	-	-	-	-	-	-	-	-	2	-	-	-	-	2	12.0142	63.732	0.445531	34.4537
2012-06-27	-	-	-	-	-	-	2	-	-	12	-	-	-	-	-	-	-	2	-	-	-	-	-	-	-	-	-	-	-	-	-	-	-	5	-	-	-	-	-	8.49429	76.996	0.235962	24.1946
2012-06-28	-	-	-	-	-	-	7	-	-	12	-	-	-	-	-	-	-	2	-	-	-	-	-	-	-	-	-	-	-	-	-	-	-	2	-	-	-	-	-	7.893	87.3542	0.0715754	141.037
2012-06-29	-	-	-	-	-	-	2	-	-	5	-	-	-	-	-	-	-	-	-	-	-	-	-	-	-	-	-	-	-	-	-	-	-	-	-	-	-	-	-	10.0595	88.0253	0.487538	199.454
2012-06-30	-	-	-	-	-	-	5	-	-	5	-	-	-	-	-	-	-	-	-	-	-	-	-	-	-	-	-	-	-	-	-	-	-	-	-	-	-	-	-	11.1066	89.9223	0.407548	358.343
2012-07-01	-	-	-	-	-	-	-	-	-	5	-	-	-	-	-	-	-	-	-	-	-	-	-	-	-	-	-	-	-	-	-	-	-	2	-	-	-	-	-	9.46021	87.1078	0.45012	223.823
2012-07-02	-	-	-	-	-	-	2	-	-	10	-	-	-	-	-	-	-	-	-	-	-	-	-	-	-	-	-	-	-	-	-	-	-	-	-	-	-	-	2	5.84312	76.8948	0.207896	26.1502
2012-07-03	-	-	-	-	-	-	-	-	-	12	-	-	-	-	-	-	-	-	-	-	-	-	-	-	-	-	-	-	-	-	-	-	-	-	-	-	-	-	-	3.57213	68.7459	0.463331	285.259
2012-07-04	-	-	-	-	-	-	2	-	-	5	-	-	-	-	-	-	-	-	-	-	-	-	-	-	-	-	-	-	-	-	-	-	-	-	-	-	-	-	2	2.75167	75.1575	0.217053	354.987
2012-07-05	-	-	-	-	-	-	2	-	-	5	-	-	-	-	-	-	-	-	-	-	-	-	-	-	-	-	-	-	-	-	-	-	-	-	-	-	-	-	2	2.13362	86.809	0.302352	305.913
2012-07-06	-	-	-	-	-	-	-	-	-	5	-	-	-	-	-	-	-	-	-	-	-	-	-	-	-	-	-	-	-	-	-	2	-	-	-	-	-	-	-	2.98534	75.3358	0.378521	26.3035
2012-07-07	-	-	-	-	-	-	2	-	-	14	-	-	-	-	-	-	-	-	-	-	-	-	-	-	-	-	-	-	-	-	-	-	-	5	-	-	-	-	-	5.74353	61.7496	0.237179	197.222
2012-07-08	-	-	-	-	-	-	19	-	-	26	-	-	-	-	-	-	-	-	-	-	-	-	-	-	-	-	5	-	-	-	-	-	-	5	-	-	-	-	2	6.95628	59.9308	0.396436	342.65
2012-07-09	-	-	-	-	-	-	10	-	-	5	-	-	-	-	-	-	-	-	-	-	-	-	-	-	-	-	-	-	-	-	-	5	-	-	-	-	-	-	-	6.3893	67.2288	0.1772	269.364
2012-07-10	-	-	-	-	-	-	7	-	-	5	-	-	-	-	-	-	-	-	-	-	-	-	-	-	-	-	-	-	-	-	-	-	-	7	-	-	-	-	-	7.25192	70.213	0.260721	121.183
2012-07-11	-	-	-	-	-	-	46	-	-	19	-	-	-	-	-	-	-	-	-	-	-	-	-	-	-	-	-	-	-	-	-	5	-	5	-	-	-	-	2	7.03517	67.7121	0.514363	282.065
2012-07-12	-	-	-	-	-	-	29	-	-	5	-	-	-	-	-	-	-	-	-	-	-	-	-	-	-	-	-	-	-	-	-	2	-	-	-	-	-	-	2	8.14997	63.6704	0.180781	335.58
2012-07-13	-	-	-	-	-	-	5	-	-	5	-	-	-	-	-	-	-	-	-	-	-	-	-	-	-	-	-	-	-	-	-	-	-	2	-	-	-	-	2	10.4245	55.9263	0.334262	273.889
2012-07-14	-	-	-	-	-	-	-	-	-	5	-	-	-	-	-	-	-	-	-	-	-	-	-	-	-	-	-	-	-	-	-	-	-	5	-	-	-	-	-	7.84875	69.9242	0.223218	51.9594
2012-07-15	-	-	-	-	-	-	10	-	-	14	-	-	-	-	-	-	-	-	-	-	-	-	-	-	-	-	-	-	-	-	-	-	-	5	-	-	-	-	-	9.04554	71.4165	0.50836	104.474
2012-07-16	-	-	-	-	-	-	2	-	-	2	-	-	-	-	-	-	-	-	-	-	-	-	-	-	-	-	-	-	-	-	-	-	-	2	-	-	-	-	-	10.0441	59.5525	0.215728	12.7203
2012-07-17	-	-	-	-	-	-	29	-	-	7	-	-	-	-	-	-	-	-	-	-	-	-	-	-	-	-	-	-	-	-	-	2	-	5	-	-	-	-	-	13.3247	46.3708	0.202386	18.9849
2012-07-18	-	-	-	-	-	-	48	-	-	2	-	-	-	-	-	-	-	-	-	-	-	-	-	-	-	-	-	2	-	-	-	-	-	12	-	-	-	-	-	15.1559	48.4508	0.0736563	352.568
2012-07-19	-	-	-	-	-	-	46	-	-	14	-	-	-	-	-	-	-	-	-	-	-	-	-	-	-	-	-	-	-	-	-	5	-	-	-	-	-	-	-	13.997	57.9892	0.457312	3.20534
2012-07-20	-	-	-	-	-	-	17	-	-	-	-	-	-	-	-	-	-	-	-	-	-	-	-	-	-	-	-	-	-	-	-	-	-	10	-	-	-	-	-	12.4936	59.4275	0.113778	234.886
2012-07-21	-	-	-	-	-	-	24	-	-	5	-	-	-	-	-	-	-	-	-	-	-	-	-	-	-	-	-	-	-	-	-	-	-	5	-	-	-	-	-	10.0518	66.0796	0.131677	306.108
2012-07-22	-	-	-	-	-	-	10	-	-	2	-	-	-	-	-	-	-	-	-	-	-	-	-	-	-	-	-	-	-	-	-	5	-	7	-	-	-	-	-	9.86267	73.5771	0.14774	108.921
2012-07-23	-	-	-	-	-	-	22	-	-	-	-	-	-	-	-	-	-	-	-	-	-	-	-	-	-	-	-	-	-	-	-	2	-	-	-	-	-	-	-	8.35858	75.9408	0.122311	58.1685
2012-07-24	-	-	-	-	-	-	12	-	-	5	-	-	-	-	-	-	-	-	-	-	-	-	-	-	-	-	-	-	-	-	-	2	-	2	-	-	-	-	2	7.63392	72.8088	0.109305	254.159
2012-07-25	-	-	-	-	-	-	10	-	-	12	-	-	-	-	-	-	-	-	-	-	-	-	-	-	-	-	-	-	-	-	-	2	-	10	-	-	-	-	-	7.35487	68.4387	0.17791	171.676
2012-07-26	-	-	-	-	-	-	7	-	-	2	-	-	-	-	-	-	-	-	-	-	-	-	-	-	-	-	-	2	-	-	-	-	-	5	-	-	-	-	-	7.0627	67.3846	0.0801022	191.973
2012-07-27	-	-	-	-	-	-	24	-	-	7	-	-	-	-	-	-	-	-	-	-	-	-	-	-	-	-	-	-	-	-	-	7	-	7	-	-	-	-	-	8.75721	59.965	0.372439	142.443
2012-07-28	-	-	-	-	-	-	62	-	2	-	-	-	-	-	-	2	-	-	-	-	-	-	-	-	-	-	-	-	-	-	-	-	-	7	-	-	-	-	2	7.68771	60.0929	0.131779	171.23
2012-07-29	-	-	-	-	-	-	22	-	-	5	-	-	-	-	-	-	-	-	-	-	-	-	-	-	-	-	-	-	-	-	-	-	-	7	-	-	-	-	2	7.61849	59.5354	0.327481	148.48
2012-07-30	-	-	-	-	-	-	22	-	-	-	-	-	-	-	-	-	-	-	-	-	-	-	-	-	-	-	-	-	-	-	-	-	-	5	-	-	-	-	2	9.57189	54.3258	0.290008	82.1981
2012-07-31	-	-	-	-	-	-	17	-	-	-	-	-	-	-	-	-	-	2	-	-	-	-	-	-	-	-	-	-	-	-	-	10	-	12	-	-	-	-	-	6.81742	78.4583	0.0468594	214.604
2012-08-01	-	-	-	-	-	-	17	-	-	2	-	-	-	-	-	-	-	-	2	-	-	-	-	-	-	-	-	-	-	-	-	-	-	5	-	-	-	-	-	7.82379	74.4796	0.123344	168.378
2012-08-02	-	-	-	-	-	-	5	-	-	-	-	-	-	-	-	-	-	-	-	-	-	-	-	-	-	-	-	-	-	-	-	5	-	2	-	-	-	-	-	7.86971	75.3779	0.365387	207.759
2012-08-03	-	-	-	-	-	-	2	-	-	2	-	-	-	-	-	-	-	-	2	-	-	-	-	-	-	-	-	-	-	-	-	7	-	14	-	-	-	-	-	6.27958	80.4583	0.276082	229.652
2012-08-04	-	-	-	2	-	-	29	-	-	2	-	-	-	-	-	-	-	-	-	-	-	-	-	-	-	-	-	-	-	-	-	7	-	14	-	-	-	-	-	8.30367	69.1833	0.437896	30.2093
2012-08-05	-	-	-	-	-	-	7	-	-	-	-	-	-	-	-	-	-	-	-	-	-	-	-	-	-	-	-	-	-	-	-	5	-	5	-	-	-	-	-	8.27267	71.7538	0.505056	11.4416
2012-08-06	-	-	-	-	-	-	24	-	-	7	-	-	-	-	-	-	-	-	2	-	-	-	-	-	-	-	-	-	-	-	-	2	-	7	-	-	-	-	-	7.63033	77.0405	0.364656	188.559
2012-08-07	-	-	-	2	-	-	5	-	-	-	-	-	-	-	-	2	-	-	2	-	-	-	-	-	-	-	-	-	-	-	-	5	-	10	-	-	-	-	-	8.00358	64.6771	0.187737	249.557
2012-08-08	-	-	-	2	-	-	36	-	-	-	-	-	-	-	-	-	-	-	5	-	-	-	-	-	-	-	-	2	-	-	-	5	-	7	-	-	-	-	-	11.3731	52.3892	0.386376	69.4771
2012-08-09	-	-	-	-	-	-	31	-	-	-	-	-	-	-	-	-	-	-	7	-	-	-	-	-	-	-	-	-	-	-	-	10	-	19	-	-	-	-	-	9.86692	64.9725	0.235835	1.90306
2012-08-10	-	-	-	-	-	-	14	-	-	-	-	-	-	-	-	2	-	-	-	-	-	-	-	-	-	-	-	-	-	-	-	2	-	12	-	-	-	-	-	7.98017	78.1395	0.255412	81.0992
2012-08-11	-	-	-	-	-	-	14	-	-	-	-	-	-	-	-	-	-	-	2	-	-	-	-	-	-	-	-	-	-	-	-	-	-	5	-	-	-	-	-	6.35908	81.723	0.253758	235.504
2012-08-12	-	-	-	7	-	-	12	-	-	2	-	-	-	-	2	-	-	-	2	-	-	-	-	-	-	-	-	-	-	-	-	2	-	5	-	-	-	-	-	7.30738	61.5813	0.198857	346.104
2012-08-13	-	-	-	-	-	-	29	-	-	-	-	-	-	-	-	-	-	-	7	-	-	-	-	-	-	-	-	-	-	-	-	-	-	5	-	-	-	-	-	7.20671	59.5908	0.181114	191.185
2012-08-14	-	-	-	2	-	-	7	-	-	-	-	-	-	-	-	5	-	-	19	-	-	-	-	-	-	-	-	-	-	-	-	-	-	5	-	-	-	-	-	7.95271	71.1013	0.342345	3.89983
2012-08-15	-	-	-	10	-	-	19	-	-	2	-	-	-	-	-	-	-	-	17	-	-	-	-	-	-	-	-	2	-	-	-	7	-	10	-	-	-	-	2	9.79846	68.6008	0.283125	94.8968
2012-08-16	-	-	-	-	-	-	17	-	-	-	-	-	-	-	-	-	-	2	-	-	-	-	-	-	-	-	-	-	-	-	-	-	-	5	-	-	-	-	-	9.24096	79.8963	0.0670389	291.295
2012-08-17	-	-	-	-	-	-	10	-	-	-	-	-	-	-	-	-	-	-	2	-	-	-	-	-	-	-	-	-	-	-	-	-	-	14	-	-	-	-	-	8.92471	79.3	0.38074	48.8125
2012-08-18	-	-	2	-	-	-	12	-	-	-	-	-	-	-	-	2	-	-	17	-	-	-	-	-	-	-	-	-	-	-	-	2	-	29	-	-	-	-	-	10.0509	67.4648	0.500237	129.007
2012-08-19	-	-	-	-	2	-	36	-	-	-	-	-	-	-	-	-	-	5	24	-	-	-	-	-	-	-	-	-	-	-	-	19	-	17	-	-	-	-	-	9.31038	79.1462	0.248591	162.96
2012-08-20	-	-	-	-	-	-	24	-	-	-	-	-	-	-	-	2	-	2	5	-	-	-	-	-	-	-	-	2	-	-	-	5	-	19	-	-	-	-	-	11.2157	59.3868	0.215736	10.16
2012-08-21	-	-	-	-	-	-	50	-	-	-	-	-	-	-	-	2	-	-	12	-	-	-	-	-	-	-	-	2	-	-	-	2	-	41	-	-	-	-	-	10.8815	64.6492	0.108907	219.594
2012-08-22	-	-	2	2	-	-	12	-	-	-	-	-	-	-	-	-	-	-	7	-	-	-	-	-	-	-	-	-	-	-	-	-	-	7	-	-	-	-	-	6.46379	76.4521	0.260681	77.4872
2012-08-23	-	-	-	-	-	-	2	-	-	-	-	-	-	-	-	2	-	-	-	-	-	-	-	-	-	-	-	-	-	-	-	-	-	7	-	-	-	-	-	5.36592	76.4138	0.299838	55.6519
2012-08-24	-	-	2	-	-	-	7	-	-	-	-	-	-	-	-	2	-	-	12	-	-	-	-	-	-	-	-	-	-	-	-	2	-	10	-	-	-	-	-	6.2465	64.6846	0.575293	63.2738
2012-08-25	-	-	-	2	-	-	10	-	-	-	-	-	-	-	-	7	5	-	10	-	-	-	-	-	-	-	-	-	-	-	-	-	-	34	-	-	-	-	-	7.1788	57.4487	0.265559	57.2418
2012-08-26	-	-	5	-	-	-	14	-	-	-	-	-	-	-	-	2	-	10	7	-	-	-	-	-	-	-	-	7	-	-	-	2	-	31	2	-	-	-	-	10.0254	54.7463	0.111379	270.772
2012-08-27	-	-	2	-	-	-	48	-	-	-	-	-	-	-	-	-	-	-	5	-	-	-	-	-	-	-	2	7	-	-	-	-	-	29	-	-	-	-	-	12.9943	55.7813	0.252382	196.752
2012-08-28	-	-	2	-	-	-	43	-	-	-	-	-	-	-	-	2	-	5	5	-	-	-	-	-	-	-	-	2	-	-	-	-	-	36	-	-	-	-	2	14.5529	58.6558	0.181574	90.3426
2012-08-29	-	-	7	-	-	-	22	-	-	-	-	-	-	-	2	-	-	7	14	-	-	-	-	-	-	-	-	5	-	-	-	2	-	34	-	-	-	-	-	15.3462	61.2496	0.0857321	310.915
2012-08-30	-	-	7	-	-	-	10	-	-	-	-	-	-	-	-	2	-	14	7	-	-	-	-	-	-	-	-	2	-	-	-	-	-	24	-	-	-	-	-	14.2592	60.76	0.18609	347.189
2012-08-31	-	-	10	2	-	-	19	-	-	-	-	-	-	-	-	5	-	31	7	-	-	-	-	-	-	-	-	2	-	-	-	2	-	29	-	-	-	-	-	14.981	51.865	0.195122	3.04502
2012-09-01	-	-	12	-	-	-	48	-	-	-	-	-	-	-	-	7	-	43	12	-	-	-	-	-	-	-	-	5	-	-	-	-	-	34	-	-	-	-	2	17.039	41	0.0760911	137.129
2012-09-02	-	-	26	-	-	-	38	-	-	-	-	-	-	-	-	5	-	125	7	-	-	-	-	-	-	-	-	17	-	-	-	5	-	34	-	-	-	-	2	13.2324	62.8073	0.0973658	54.4477
2012-09-03	-	-	26	-	-	-	14	-	-	-	-	-	-	-	-	10	-	101	5	-	-	-	-	-	-	-	-	10	-	-	-	-	-	19	-	-	-	-	2	10.5481	81.5217	0.178279	178.418
2012-09-04	-	-	2	-	-	-	-	-	-	-	-	-	-	-	-	2	-	41	-	-	-	-	-	-	-	-	2	-	2	-	-	-	-	2	-	-	-	-	-	11.527	74.0104	0.0419512	225.232
2012-09-05	-	-	29	-	-	-	22	-	-	-	-	-	-	-	-	-	-	461	5	-	-	-	-	-	-	-	-	2	2	-	-	-	-	26	-	-	-	-	-	11.1256	76.1004	0.119779	260.232
2012-09-06	-	-	5	-	-	-	17	-	-	-	-	-	-	-	-	2	-	389	-	2	-	-	-	-	-	-	-	2	-	-	-	5	-	31	-	-	-	-	-	10.1524	77.14	0.0919579	230.46
2012-09-07	-	-	31	-	-	-	12	-	-	-	-	-	-	-	-	-	-	413	-	-	-	-	-	-	-	-	-	2	-	-	-	2	-	12	-	-	-	-	-	9.66029	79.2062	0.152254	90.8635
2012-09-08	-	-	2	2	-	-	22	-	-	-	-	-	-	-	-	5	-	391	-	-	-	-	-	-	-	-	-	-	-	-	-	-	-	12	-	-	-	-	-	12.5892	65.4536	0.16477	120.885
2012-09-09	-	-	74	-	7	-	38	-	-	-	-	-	-	-	-	10	-	866	2	2	-	-	-	-	-	-	-	5	-	-	-	10	-	22	2	-	-	-	-	13.1681	70.2837	0.119641	226.475
2012-09-10	-	-	91	-	-	-	43	-	5	-	-	-	-	-	-	7	-	1831	-	-	-	-	-	-	-	-	-	7	2	-	-	5	-	36	-	-	-	-	-	14.998	66.0883	0.0151214	17.4807
2012-09-11	-	-	14	-	-	-	17	-	-	-	-	-	2	-	-	7	-	1337	-	-	-	-	-	-	-	-	-	7	-	-	-	2	-	14	-	-	-	-	-	11.4923	80.5754	0.0799456	260.107
2012-09-12	-	-	113	-	-	-	12	-	7	-	-	-	-	5	2	5	-	1490	2	7	-	-	-	-	-	-	-	10	2	-	-	5	-	43	2	-	-	-	-	14.6992	61.625	0.170998	141.404
2012-09-13	-	7	322	-	-	-	24	-	-	2	-	-	2	-	5	7	-	2129	-	5	-	-	-	-	-	-	-	2	-	-	-	5	-	29	-	-	-	-	-	15.0877	58.1292	0.291009	341.193
2012-09-14	-	7	137	-	-	-	7	-	-	-	-	-	-	-	5	2	-	1015	-	5	-	-	-	-	-	-	-	7	-	-	-	5	-	19	-	-	-	-	-	10.449	83.0322	0.164813	71.4181
2012-09-15	-	2	132	-	-	-	5	-	-	-	-	-	2	-	-	7	-	910	2	5	-	-	-	-	-	-	-	2	2	2	-	5	-	31	-	-	-	-	-	12.5409	67.8716	0.225902	7.22406
2012-09-16	-	24	142	-	-	-	19	-	2	-	-	-	-	-	-	10	-	1169	-	10	-	-	-	-	-	-	-	-	-	-	-	2	-	22	-	-	-	-	-	11.4846	72.0483	0.252828	144.267
2012-09-17	-	7	72	-	12	-	14	-	-	-	-	-	2	-	2	5	-	754	5	-	-	-	-	-	-	-	-	2	2	-	2	-	-	12	-	-	-	-	-	9.7175	71.3754	0.0603696	298.19
2012-09-18	-	7	154	2	-	-	29	-	-	-	-	-	5	-	2	5	-	1243	7	-	-	-	-	-	-	-	-	5	-	-	-	-	-	19	-	-	-	-	2	8.35492	63.8642	0.0687671	155.313
2012-09-19	-	5	70	-	5	-	7	-	-	-	-	-	2	-	2	5	-	410	2	-	-	-	-	-	-	-	-	2	-	-	-	-	-	14	-	-	-	-	-	9.19442	61.3983	0.049668	208.11
2012-09-20	-	22	132	-	10	-	5	-	-	-	-	-	7	5	5	10	-	1224	2	14	-	-	-	-	-	-	-	5	-	-	-	-	-	17	-	-	-	-	-	11.4808	58.6596	0.117252	187.129
2012-09-21	-	24	72	-	-	-	14	-	-	-	-	-	7	7	5	12	-	1025	2	2	-	2	-	-	5	-	-	12	-	-	-	5	-	41	-	-	-	-	-	14.4336	49.0387	0.225826	249.146
2012-09-22	-	22	161	-	5	-	29	-	-	-	-	-	14	-	7	14	-	1183	2	2	-	-	-	-	2	-	-	17	7	-	-	2	-	36	-	-	-	-	-	17.4458	42.2367	0.325874	273.657
2012-09-23	-	5	103	-	-	-	12	-	-	-	-	-	7	-	2	5	-	804	-	7	-	-	-	-	2	-	-	10	5	-	-	-	-	29	-	-	-	-	2	12.2135	68.4958	0.0907013	31.8721
2012-09-24	-	19	504	-	-	-	20	-	-	-	-	-	22	10	14	12	-	922	-	-	12	2	-	-	5	-	-	17	5	-	-	2	-	34	-	-	-	-	5	14.5009	60.5645	0.137544	89.1492
2012-09-25	-	22	70	-	5	-	5	-	-	-	-	-	14	12	2	2	-	773	2	-	5	5	-	-	7	-	-	12	-	-	-	-	-	34	-	-	-	-	7	18.0885	53.68	0.164298	207.447
2012-09-26	-	14	91	-	-	-	17	-	-	-	-	-	10	12	10	7	-	850	-	-	10	2	-	-	-	-	-	14	-	-	-	2	-	24	2	-	-	-	5	14.4292	68.7643	0.186858	291.179
2012-09-27	-	17	5	-	-	-	2	-	-	-	-	-	2	-	-	2	-	122	-	-	-	-	-	-	5	-	-	10	-	2	-	2	-	17	-	-	-	-	-	8.85458	81.361	0.0719441	206.084
2012-09-28	-	29	36	-	-	-	-	-	-	-	-	-	2	-	12	5	-	451	-	-	2	-	-	-	2	-	-	2	-	-	-	2	-	34	-	-	-	-	2	12.8546	65.8796	0.0785155	159.486
2012-09-29	-	19	26	-	5	-	5	-	-	-	-	-	2	12	5	-	-	564	-	-	-	-	-	-	7	-	-	7	-	-	-	10	-	26	-	-	-	-	7	12.6496	70.66	0.0741975	125.543
2012-09-30	-	10	74	-	-	-	12	-	-	-	-	-	2	-	5	2	-	535	5	-	-	-	-	-	-	-	-	12	-	-	-	2	-	29	2	-	-	-	2	10.6968	73.4625	0.0691226	206.801
2012-10-01	-	-	21	-	3	-	6	-	-	-	-	-	-	-	-	-	-	121	-	-	12	-	-	-	3	-	-	15	-	-	-	-	-	5	-	-	-	-	-	8.53304	77.8235	0.058807	190.322
2012-10-02	-	-	14	-	-	-	-	-	-	-	-	-	-	-	3	-	-	452	3	-	-	-	-	-	-	-	-	9	-	-	-	-	-	37	-	-	-	-	-	10.0743	63.8158	0.107795	14.1281
2012-10-03	-	9	20	-	3	-	17	-	3	-	-	-	9	12	14	-	-	475	-	-	-	-	-	-	3	-	-	3	-	-	-	-	-	22	-	-	-	-	-	13.978	52.6479	0.226655	172.074
2012-10-04	-	10	29	-	5	-	19	-	-	-	-	-	2	-	2	2	-	400	5	-	-	-	-	-	-	-	-	19	2	-	-	2	-	26	-	-	-	-	5	12.7215	54.1104	0.0716466	156.972
2012-10-05	-	-	22	-	5	-	5	-	-	-	-	-	5	-	-	7	-	422	5	-	2	-	-	-	-	-	-	5	2	-	-	2	-	17	-	-	-	-	-	11.5202	66.8662	0.0309054	253
2012-10-06	-	-	2	-	-	-	-	-	-	-	-	-	-	-	2	-	-	41	-	-	-	-	-	-	-	-	-	-	-	-	-	-	-	2	-	-	-	-	-	8.68125	87.2186	0.0752872	234.781
2012-10-07	-	-	-	-	-	-	-	-	-	-	-	-	-	-	-	-	-	5	2	-	-	-	-	-	-	-	-	-	-	-	-	-	-	-	-	-	-	-	-	9.027	80.7233	0.0197082	293.316
2012-10-08	-	-	-	-	-	-	-	-	-	-	-	-	-	-	-	-	-	2	-	-	-	-	-	-	-	-	-	-	-	-	-	-	-	-	-	-	-	-	-	9.42267	76.5628	0.158364	131.658
2012-10-09	-	-	-	-	-	-	-	-	-	-	-	-	-	-	-	-	-	-	-	-	-	-	-	-	-	-	-	-	-	-	-	-	-	-	-	-	-	-	-	12.1753	71.57	0.100494	89.8489
2012-10-10	-	-	-	-	-	-	-	-	-	-	-	-	-	-	-	-	-	-	-	-	-	-	-	-	-	-	-	-	-	-	-	-	-	-	-	-	-	-	-	16.3107	62.333	0.159382	353.933
2012-10-11	-	2	2	-	-	-	14	-	-	-	-	-	-	-	10	-	-	413	-	-	5	-	-	-	-	-	-	10	-	2	-	-	-	7	2	-	-	-	-	13.7649	79.4683	0.472688	172.485
2012-10-12	-	-	10	-	-	-	-	-	-	-	-	-	-	-	-	-	-	482	-	-	2	-	-	-	-	-	-	7	-	-	-	7	-	10	-	-	-	-	-	11.8562	83.7128	0.0201399	251.3
2012-10-13	-	10	10	-	-	-	19	-	-	-	-	-	-	-	7	-	-	365	-	-	5	-	-	-	2	-	-	7	-	-	-	-	-	7	-	-	-	-	-	11.7286	76.95	0.183048	99.1728
2012-10-14	-	-	2	-	-	-	17	-	-	-	-	-	-	-	10	-	-	319	-	-	2	-	-	-	-	-	-	12	2	-	-	-	-	12	-	-	-	-	-	10.9113	72.4825	0.206707	324.455
2012-10-15	-	2	17	-	-	-	2	-	10	-	-	-	-	-	17	2	-	84	2	-	-	-	-	-	2	-	-	12	5	-	10	5	-	14	2	-	-	-	5	14.1474	58.74	0.262587	125.893
2012-10-16	-	12	10	-	2	-	10	-	-	-	-	-	-	-	17	2	-	89	-	-	-	-	-	-	-	-	-	19	-	-	2	-	-	24	-	-	-	-	5	18.3772	46.1183	0.206937	108.956
2012-10-17	-	5	10	-	-	-	7	-	-	-	-	-	-	-	2	2	-	122	-	-	-	-	-	-	-	-	-	26	5	-	-	-	-	24	-	-	-	-	7	14.869	66.6904	0.0375004	264.486
2012-10-18	-	2	-	-	-	-	2	-	2	-	-	-	-	-	7	-	-	62	-	-	-	-	-	-	-	-	-	12	-	-	-	2	2	14	7	-	-	-	5	13.1674	69.5342	0.0325953	197.516
2012-10-19	-	-	-	-	-	-	7	-	2	-	-	-	-	-	10	-	-	34	-	-	-	-	-	-	-	-	-	10	-	2	-	-	2	5	2	-	-	-	2	10.2593	71.8364	0.27515	192.933
2012-10-20	-	-	2	-	-	-	2	-	2	-	-	-	-	-	5	-	-	24	-	-	-	-	-	-	-	-	-	12	2	-	-	-	-	12	-	-	-	-	5	12.3207	65.3858	0.0975898	272.719
2012-10-21	-	2	2	-	-	-	-	-	-	-	-	-	-	-	5	-	-	48	-	-	-	-	-	-	-	-	-	12	-	-	-	-	-	14	-	-	-	-	-	10.2707	78.9487	0.0954689	277.942
2012-10-22	-	-	-	-	-	-	-	-	-	-	-	-	-	-	5	-	-	62	7	-	-	7	-	-	-	-	-	5	-	-	2	2	-	2	-	-	2	-	-	11.7166	62.6813	0.0982578	242.34
2012-10-23	-	-	7	-	-	-	10	-	-	-	-	-	-	-	17	-	-	22	-	-	-	-	-	-	-	-	-	14	-	-	-	-	-	5	5	-	-	-	-	13.7973	57.0643	0.162746	183.157
2012-10-24	-	-	5	-	-	-	10	-	-	-	-	-	-	-	7	2	-	41	2	-	-	7	-	-	-	-	-	22	5	2	-	-	-	7	-	-	-	-	-	15.6792	57.1254	0.120973	258.771
2012-10-25	-	-	2	-	-	-	5	-	-	-	-	-	-	-	2	-	5	31	-	-	-	-	-	2	-	-	-	29	14	-	-	-	-	5	-	-	-	-	2	15.9047	56.4857	0.161252	129.001
2012-10-26	-	-	2	-	-	2	2	-	-	-	-	-	-	-	5	-	-	34	-	-	-	-	-	-	-	-	-	38	5	2	-	-	-	2	5	-	-	-	5	15.8423	57.8654	0.210585	288.548
2012-10-27	-	-	10	2	-	-	5	-	-	-	-	2	-	-	12	-	10	29	-	-	-	-	-	-	-	-	-	26	2	-	2	-	-	7	2	-	-	-	-	17.2183	54.7913	0.184647	163.97
2012-10-28	-	-	7	-	-	-	10	-	-	-	-	10	2	-	14	-	2	38	-	-	-	-	-	-	10	-	-	29	5	-	-	-	5	10	-	-	-	-	-	19.2062	49.9654	0.137527	35.5195
2012-10-29	-	-	2	-	-	-	2	-	-	-	-	-	-	-	7	2	5	19	-	-	-	-	-	-	12	-	-	38	-	-	2	-	-	2	-	-	-	-	-	17.958	-	0.0644698	308.817
2012-10-30	-	-	12	-	2	-	2	-	-	-	-	-	-	-	7	-	-	17	-	-	-	-	-	-	2	-	-	14	7	-	-	-	2	-	-	-	-	-	2	16.2041	55.2571	0.0234143	207.179
2012-10-31	-	-	7	-	-	-	2	-	-	-	-	2	-	-	2	-	5	31	-	-	-	-	-	-	5	-	-	36	5	2	-	-	-	5	7	-	-	-	-	15.9173	58.2183	0.214376	274.259
2012-11-01	-	-	-	-	5	-	7	-	-	-	-	-	-	-	7	-	7	14	-	-	-	2	-	-	2	-	-	48	7	-	-	-	2	5	-	-	-	-	2	18.7783	47.4133	0.16063	48.0722
2012-11-02	-	-	2	-	-	-	2	-	2	-	-	-	-	-	2	-	24	7	2	-	-	-	10	-	5	-	-	70	7	2	14	2	-	10	2	-	-	-	-	19.8321	49.0129	0.101089	308.045
2012-11-03	-	-	2	-	7	-	2	-	-	-	-	-	-	-	2	-	34	19	-	-	-	-	-	-	-	-	-	86	12	2	7	-	10	2	-	-	-	5	5	20.1525	48.4408	0.101928	162.917
2012-11-04	-	-	7	2	7	-	5	-	2	-	-	-	-	-	5	-	24	10	-	-	-	-	-	-	10	-	-	82	7	-	7	-	2	5	-	-	-	-	5	20.8012	50.5458	0.0552374	285.291
2012-11-05	-	-	7	-	2	2	5	-	-	-	-	-	-	-	5	-	22	14	-	-	2	-	7	-	5	-	-	98	14	10	5	-	2	7	2	-	-	2	2	21.9646	43.7079	0.0679257	72.2865
2012-11-06	-	-	14	-	2	5	-	-	-	-	-	-	-	2	2	-	19	12	2	-	-	-	12	2	5	-	-	55	22	-	5	2	-	7	2	-	-	-	5	21.2471	45.6837	0.460745	91.0273
2012-11-07	-	-	12	-	2	-	-	-	-	-	-	-	-	-	5	-	22	14	-	-	-	-	-	-	-	-	-	26	10	-	-	-	-	7	2	-	-	-	-	16.3773	69.3346	0.361925	117.834
2012-11-08	-	-	19	-	-	2	2	-	-	-	-	-	-	-	5	-	12	10	-	-	2	-	-	-	-	-	-	26	2	5	-	-	5	10	2	-	-	2	-	13.0485	76.6632	0.336095	336.917
2012-11-09	-	-	2	-	-	2	2	-	-	-	-	-	-	-	2	-	7	7	-	-	-	-	5	-	-	-	-	17	5	-	-	-	5	7	-	-	-	-	-	14.4525	63.0204	0.192753	208.183
2012-11-10	-	-	5	-	-	2	2	-	-	-	-	-	-	-	-	-	10	17	-	-	-	-	-	-	-	-	-	50	-	2	-	-	2	2	-	-	-	-	-	15.029	61.5554	0.356643	273.855
2012-11-11	-	-	2	-	-	-	-	-	-	-	-	-	-	-	-	-	19	5	-	-	-	-	7	-	2	-	-	53	2	5	-	-	2	12	2	-	-	-	-	20.5797	45.3583	0.31605	10.3136
2012-11-12	-	-	10	-	-	5	2	-	-	-	-	-	-	-	-	-	10	14	-	-	-	-	5	-	-	-	-	29	2	-	2	-	5	12	-	-	-	-	-	20.9117	45.9908	0.0940335	284
2012-11-13	-	-	-	-	-	-	-	-	-	-	-	-	-	-	-	-	10	5	7	-	-	-	5	-	-	-	-	19	5	2	2	-	2	2	-	-	-	-	5	18.7193	59.8409	0.0504799	215.789
2012-11-14	-	-	-	-	-	5	-	-	-	-	-	-	-	-	-	-	19	12	-	-	-	-	-	-	-	-	-	38	-	2	-	-	2	2	-	-	-	-	2	16.7162	69.2657	0.153861	187.808
2012-11-15	-	-	-	-	-	-	-	-	-	-	-	-	-	-	-	-	22	7	-	-	-	-	7	-	-	-	-	19	2	-	2	-	2	5	-	-	-	-	-	16.6033	72.4386	0.219663	162.169
2012-11-16	-	-	2	-	-	-	-	-	-	-	-	-	-	-	5	-	17	7	-	-	-	-	-	-	-	-	-	12	-	5	2	-	-	5	-	-	-	-	-	14.2646	77.2646	0.115271	306.865
2012-11-17	-	-	-	-	-	7	-	-	-	-	-	-	-	-	-	-	24	10	-	-	-	-	2	-	-	-	-	46	2	-	2	-	5	7	-	-	-	-	5	16.9571	62.4022	0.0677086	136.561
2012-11-18	-	-	2	-	-	2	-	-	-	-	-	-	-	-	-	-	55	12	-	-	-	-	2	-	-	-	-	65	7	-	-	-	7	5	2	-	-	-	-	21.0187	47.0575	0.132277	118.226
2012-11-19	-	-	-	-	-	12	-	-	-	-	-	-	-	-	5	-	89	7	-	-	-	-	12	-	7	-	-	58	5	5	7	-	5	7	-	-	-	-	5	21.4858	45.5971	0.0314774	23.1618
2012-11-20	-	-	7	-	-	10	2	-	2	-	-	-	-	-	-	-	48	7	-	-	-	-	2	-	2	-	-	31	2	2	-	-	5	-	-	-	-	-	-	19.0237	61.8808	0.123082	156.44
2012-11-21	-	-	2	-	-	7	2	-	-	-	-	-	-	-	-	-	31	2	-	-	-	-	7	-	5	-	-	34	2	-	7	-	-	-	-	-	-	-	-	15.8533	68.346	0.127265	249.345
2012-11-22	-	-	7	-	-	2	-	-	-	-	-	-	-	-	-	-	38	2	-	-	-	-	12	-	7	-	5	36	12	-	-	-	-	2	-	-	-	-	2	16.7225	56.7637	0.148367	178.487
2012-11-23	-	-	2	-	-	2	2	-	-	-	-	-	-	-	-	-	12	12	-	-	-	-	10	-	2	-	-	65	7	2	7	-	2	7	2	-	-	-	-	17.8223	37.1662	0.021711	172.177
2012-11-24	-	-	2	-	-	7	-	-	5	-	-	-	-	-	-	-	34	5	-	-	-	-	19	-	22	-	-	43	-	2	-	-	-	-	-	-	-	-	-	19.9903	33.1492	0.0455227	25.4399
2012-11-25	-	-	-	-	-	14	5	-	-	-	-	-	-	-	-	-	34	-	-	-	-	-	10	-	12	-	19	38	5	-	5	-	-	-	-	-	-	2	5	21.6396	34.2746	0.0784482	333.026
2012-11-26	-	-	-	-	-	2	2	-	-	-	-	-	-	-	-	-	24	-	-	-	-	2	2	-	17	-	-	34	7	7	-	-	2	5	-	-	-	-	-	21.7062	36.5558	0.0797826	122.483
2012-11-27	-	-	-	-	-	2	-	-	5	-	-	-	-	-	-	-	7	-	-	2	-	-	7	-	10	-	-	17	2	-	-	-	5	-	2	-	-	-	5	22.1679	39.7117	0.0246082	76.5862
2012-11-28	-	-	-	-	-	2	2	-	-	-	-	-	-	-	-	-	7	-	-	-	-	-	2	-	14	-	-	19	-	-	-	-	2	-	-	-	-	-	-	15.6453	63.8258	0.0910443	43.042
2012-11-29	-	-	-	-	-	2	-	-	-	-	-	-	-	-	-	-	2	-	-	-	-	-	-	-	7	-	-	12	-	-	-	-	-	-	-	-	-	-	2	14.3404	66.3317	0.0386149	258.711
2012-11-30	-	-	-	-	-	-	-	-	-	-	-	-	-	-	-	-	-	-	-	-	-	-	-	-	-	-	-	-	-	-	-	-	-	-	-	-	-	-	-	15.8745	57.3267	0.31051	139.575
2012-12-01	-	-	-	-	-	-	-	-	-	-	-	-	-	-	-	-	-	-	-	-	-	-	-	-	-	-	-	-	-	-	-	-	-	-	-	-	-	-	-	19.9846	47.2079	0.0819903	235.507
2012-12-02	-	-	-	-	-	-	-	-	-	-	-	-	-	-	-	-	-	-	-	-	-	-	-	-	-	-	-	-	-	-	-	-	-	-	-	-	-	-	-	21.7071	47.7187	0.147761	251.472
2012-12-03	-	-	-	-	-	-	-	-	-	-	-	-	-	-	-	-	7	2	-	-	-	-	2	2	7	-	-	7	-	-	2	-	2	-	2	-	5	-	-	20.7983	56.0342	0.269358	55.1093
2012-12-04	-	-	-	-	-	2	-	-	-	-	-	5	-	-	-	-	5	5	-	-	-	-	10	-	-	-	2	12	-	2	2	-	-	-	-	-	-	-	2	20.3833	44.31	0.196808	229.213
2012-12-05	-	-	-	-	-	5	-	-	-	-	-	-	-	-	2	-	5	-	-	-	-	-	12	2	2	-	7	12	-	2	-	-	-	-	5	-	-	-	-	18.0604	48.9504	0.0198991	139.704
2012-12-06	-	-	-	-	-	-	-	-	-	-	-	-	-	-	-	-	-	-	-	-	-	-	5	-	-	-	-	14	-	-	-	-	2	-	5	-	-	-	2	15.3592	59.5029	0.133824	215.467
2012-12-07	-	-	-	-	-	2	-	-	-	-	-	2	-	-	-	-	-	-	-	-	-	-	12	-	-	-	2	19	-	-	5	-	-	-	-	-	-	-	-	18.7914	50.5483	0.171855	168.401
2012-12-08	-	-	-	-	-	2	-	-	2	-	-	5	-	-	-	-	-	-	-	-	-	-	14	-	7	-	7	24	-	-	2	-	-	-	-	-	-	-	-	23.1021	41.1879	0.328841	74.5118
2012-12-09	-	-	-	-	-	5	2	-	2	-	-	-	-	-	-	-	2	-	-	-	-	-	7	2	-	-	-	31	5	7	-	-	2	-	-	-	-	-	-	23.0404	42.5025	0.227376	207.878
2012-12-10	-	-	-	-	-	14	-	-	-	-	-	-	-	-	-	-	2	-	-	-	-	-	7	-	-	-	-	10	-	-	5	-	2	-	-	2	-	-	-	17.91	58.3617	0.0862873	116.524
2012-12-11	-	-	-	-	-	5	2	-	-	-	-	5	-	-	-	-	-	-	-	-	-	-	12	-	5	-	-	17	-	-	-	-	2	-	-	-	-	-	-	19.9383	49.9783	0.135336	303.409
2012-12-12	-	-	-	-	-	2	-	-	2	-	-	-	-	-	-	-	-	-	-	-	-	-	-	-	5	-	-	7	2	-	-	-	2	-	-	-	-	-	5	19.8613	49.7579	0.388651	109.193
2012-12-13	-	-	-	-	-	5	-	-	-	-	-	2	-	-	-	-	2	-	-	-	-	-	10	-	7	-	-	26	2	-	-	-	2	-	-	-	-	-	-	22.0317	38.7558	0.0530395	22.6504
2012-12-14	-	-	-	-	-	7	-	-	-	-	-	5	-	-	-	-	5	-	-	-	-	-	-	-	5	-	-	10	2	-	-	-	7	-	-	2	-	-	-	20.5512	35.1958	0.164495	219.723
2012-12-15	-	-	-	-	-	2	-	-	-	-	-	-	-	-	-	-	-	-	2	-	-	-	10	-	-	-	-	38	7	2	-	-	5	-	-	2	-	-	10	20.385	45.2575	0.224724	1.77541
2012-12-16	-	-	-	-	-	19	-	-	5	-	-	-	-	-	-	-	-	-	-	-	-	-	7	-	2	-	-	29	2	-	5	-	-	-	-	-	-	-	-	21.7163	42.7708	0.177111	206.382
2012-12-17	-	-	2	-	-	14	-	-	-	-	-	5	-	-	-	-	2	2	-	-	-	-	2	-	-	-	-	12	2	-	2	-	-	-	2	5	-	-	-	21.0033	52.6975	0.0780102	81.0173
2012-12-18	-	-	-	-	-	31	-	-	-	-	-	2	-	-	-	-	5	-	-	-	2	-	-	-	10	-	-	12	-	-	5	-	-	-	-	2	-	-	5	17.5892	60.1417	0.173641	144.361
2012-12-19	-	-	-	-	-	10	-	-	-	-	-	-	-	-	-	-	-	-	-	-	-	-	-	-	7	-	-	7	-	-	7	-	-	-	-	-	-	-	-	11.7888	84.471	0.124447	51.0193
2012-12-20	-	-	-	-	-	-	-	-	-	-	-	-	-	-	-	-	-	-	-	-	-	-	-	-	-	-	-	-	-	-	-	-	-	-	-	-	-	-	-	13.1247	67.3848	0.0967863	244.929
2012-12-21	-	-	-	-	-	-	-	-	-	-	-	-	-	-	-	-	-	-	-	-	-	-	-	-	-	-	-	-	-	-	-	-	-	-	-	-	-	-	-	18.4654	52.4304	0.473668	215.914
2012-12-22	-	-	-	-	-	-	-	-	-	-	-	-	-	-	-	-	-	-	-	-	-	-	-	-	-	-	-	-	-	-	-	-	-	-	-	-	-	-	-	21.3512	47.875	0.104927	43.634
2012-12-23	-	-	-	-	-	-	-	-	-	-	-	-	-	-	-	-	-	-	-	-	-	-	-	-	-	-	-	-	-	-	-	-	-	-	-	-	-	-	-	19.1621	55.6371	0.0752563	288.645
2012-12-24	-	-	-	-	-	5	-	-	-	-	-	-	-	-	-	-	2	-	-	-	-	-	-	-	-	-	-	5	-	5	-	-	2	-	-	-	-	-	-	17.2867	61.535	0.098351	96.9557
2012-12-25	-	-	-	-	-	5	-	-	-	-	-	-	-	-	-	-	-	-	-	-	-	-	-	-	-	-	2	5	2	-	-	-	-	-	2	-	-	-	-	17.9871	48.215	0.196152	45.9622
2012-12-26	-	-	-	-	-	5	-	-	5	-	-	-	-	-	-	-	-	-	-	-	-	-	-	-	12	-	-	12	2	-	2	-	2	-	-	-	-	-	2	19.5079	43.7371	0.198686	111.392
2012-12-27	-	-	-	-	-	19	-	-	2	-	-	-	-	-	-	-	5	-	-	-	2	-	-	-	5	-	-	12	7	7	-	-	2	-	2	-	-	-	5	20.9942	45.4167	0.154891	49.2788
2012-12-28	-	-	-	-	-	7	-	-	-	-	-	-	-	-	-	-	-	-	-	-	2	-	-	-	5	-	-	14	-	2	-	-	-	-	-	-	-	-	2	22.8483	41.9546	0.180991	51.6643
2012-12-29	-	-	-	-	-	10	-	-	2	-	-	-	-	-	-	-	2	-	-	-	-	-	-	2	7	-	-	10	2	10	-	-	2	2	2	2	-	2	2	23.4392	41.1246	0.132129	62.6813
2012-12-30	-	-	-	-	-	5	-	-	-	-	-	-	-	-	-	-	2	-	-	-	-	-	-	-	-	-	-	10	2	2	-	-	-	-	-	-	-	5	2	21.8658	49.4925	0.107211	11.8878
2012-12-31	-	-	-	-	-	7	-	-	-	-	-	-	-	-	-	-	-	-	-	-	-	-	-	-	7	-	-	12	-	5	-	-	-	-	-	-	-	-	5	21.4437	56.6875	0.180377	21.0432
2013-01-01	-	-	-	-	-	-	-	-	-	-	-	-	-	-	-	-	-	-	-	-	-	-	-	-	-	-	-	-	-	-	-	-	-	-	-	-	-	-	-	23.1533	45.0692	0.0808659	105.622
2013-01-02	-	-	-	-	-	2	-	-	-	-	-	-	-	-	-	-	2	-	-	-	-	-	-	-	7	-	2	12	-	-	-	-	2	-	-	-	-	-	-	21.16	53.0554	0.128034	18.7017
2013-01-03	-	-	-	-	-	-	-	-	-	-	-	-	-	-	-	-	-	-	-	-	-	-	2	-	10	-	-	10	-	2	-	-	-	-	-	-	-	-	-	17.1462	67.7357	0.054156	189.068
2013-01-04	-	-	-	-	-	2	-	-	-	-	-	-	-	-	-	-	-	-	-	-	-	-	2	-	22	-	-	10	-	5	-	-	5	-	-	-	-	-	-	18.5971	61.5087	0.104369	30.7289
2013-01-05	-	-	-	-	-	2	-	-	-	-	-	-	-	-	-	-	-	-	-	-	-	-	2	-	5	-	2	19	-	-	-	-	5	-	-	-	-	-	-	19.2179	54.8384	0.0925255	317.339
2013-01-06	-	-	-	-	-	-	-	-	2	-	-	-	-	-	-	-	-	-	-	-	-	-	2	-	19	-	-	7	-	-	-	-	2	-	-	-	-	-	-	21.2215	57.126	0.287701	195.914
2013-01-07	-	-	-	-	-	7	-	-	-	-	-	-	-	-	-	-	-	-	-	-	-	-	-	2	12	-	-	14	5	-	-	-	2	-	-	-	-	-	-	22.0567	48.5663	0.0630689	160.687
2013-01-08	-	-	-	-	-	2	-	-	5	-	-	5	-	-	-	-	-	-	-	-	-	-	-	-	12	-	-	12	-	-	-	-	-	-	-	2	-	-	5	24.1567	48.8546	0.149754	28.0655
2013-01-09	-	-	-	-	-	2	-	-	2	-	-	2	-	-	-	-	-	-	-	-	-	-	-	-	10	-	-	7	-	2	-	-	10	-	-	2	-	-	-	27.0813	43.2771	0.167545	50.5421
2013-01-10	-	-	-	-	-	5	-	-	-	-	-	-	-	-	-	-	-	-	-	-	-	-	-	-	7	-	-	7	-	-	-	-	7	-	-	-	-	-	-	25.4204	46.59	0.239961	144.869
2013-01-11	-	-	-	-	-	-	-	-	2	-	-	2	-	-	-	-	-	-	-	-	-	-	-	2	19	-	-	7	-	-	-	-	2	-	-	-	-	-	-	22.7975	62.0446	0.216136	312.073
2013-01-12	-	-	-	-	-	-	-	-	-	-	-	-	-	-	-	-	-	-	-	-	-	-	-	-	2	-	-	10	-	-	-	-	-	-	-	-	-	-	-	21.8092	65.7217	0.182597	131.727
2013-01-13	-	-	-	-	-	-	-	-	2	-	-	-	-	-	-	-	-	-	-	-	-	-	-	-	-	-	-	17	-	-	-	-	2	-	2	2	-	-	-	19.8254	70.6095	0.0856129	85.0981
2013-01-14	-	-	-	-	-	-	-	-	2	-	-	-	-	-	-	-	-	-	-	-	-	-	-	-	-	-	12	14	-	2	-	-	-	-	-	-	-	-	-	20.1462	64.3043	0.277263	225.609
2013-01-15	-	-	-	-	-	2	-	-	-	-	-	2	-	-	-	-	-	2	-	-	-	-	-	-	5	-	7	10	2	-	-	-	7	-	-	-	-	-	-	21.1896	62.59	0.168295	133.36
2013-01-16	-	-	-	-	-	5	-	-	2	-	-	5	-	-	-	-	-	-	-	-	-	-	2	-	-	-	2	22	-	-	-	-	2	-	-	-	-	-	-	21.3663	64.6562	0.0777414	190.877
2013-01-17	-	-	-	-	-	-	-	-	2	-	-	-	-	-	-	-	-	-	-	-	-	-	-	2	5	-	-	14	-	-	-	-	2	-	-	5	-	-	2	21.4608	64.7391	0.154152	86.9601
2013-01-18	-	-	-	-	-	2	-	-	-	-	-	-	-	-	-	-	-	-	-	-	-	-	2	-	12	-	-	10	-	2	-	-	2	-	-	-	-	-	-	20.6979	69.2704	0.073868	151.888
2013-01-19	-	-	-	-	-	-	-	-	-	-	-	-	-	-	-	-	-	-	-	-	-	-	-	-	7	-	2	7	-	-	-	-	2	-	-	2	-	-	2	21.1233	66.3371	0.139264	26.9152
2013-01-20	-	-	-	-	-	-	-	-	2	-	-	2	-	-	-	-	-	-	-	-	-	-	2	-	10	-	-	12	-	2	-	-	5	-	2	2	-	-	5	20.7713	68.0096	0.138207	355.381
2013-01-21	-	-	-	-	-	2	-	-	2	-	-	-	-	-	-	-	-	-	-	-	-	-	-	-	7	-	5	5	-	-	-	-	-	-	-	-	-	-	-	19.4721	72.7241	0.165384	185.707
2013-01-22	-	-	-	-	-	5	2	-	-	-	-	-	-	-	-	-	-	-	-	-	-	-	-	-	5	-	2	7	-	-	-	-	-	-	-	-	-	-	-	21.8942	67.1017	0.293192	65.5921
2013-01-23	-	-	-	-	-	-	-	-	-	-	-	-	-	-	-	-	-	-	-	-	-	-	-	-	-	-	5	2	2	5	-	-	2	-	-	-	-	-	-	21.1821	69.4241	0.496992	121.316
2013-01-24	-	-	-	-	-	-	-	-	2	-	-	-	-	-	-	-	-	-	-	-	-	-	-	-	2	-	2	10	-	-	-	-	-	-	-	-	-	-	-	19.3904	76.3222	0.270984	193.009
2013-01-25	-	-	-	-	-	-	-	-	-	-	-	2	-	-	-	-	-	-	-	-	-	-	2	-	-	-	5	10	-	2	-	-	5	-	-	-	-	-	-	22.2942	61.2326	0.212094	218.387
2013-01-26	-	-	-	-	-	-	-	-	5	-	-	-	-	-	-	-	-	-	-	-	-	-	-	-	7	-	-	10	-	2	-	-	-	-	-	-	-	-	5	23.4112	53.5392	0.36033	350.99
2013-01-27	-	-	-	-	-	-	-	-	5	-	-	-	-	-	-	-	-	-	-	-	-	2	-	-	-	-	5	12	-	2	-	-	-	-	-	-	-	-	-	21.7512	53.7325	0.138547	280.09
2013-01-28	-	-	-	-	-	-	-	-	2	-	-	-	-	-	-	-	-	-	-	-	-	-	-	-	17	-	-	10	-	-	-	-	-	-	-	-	-	-	-	18.45	66.6267	0.130805	130.646
2013-01-29	-	-	-	-	-	-	-	-	2	-	-	-	-	-	-	-	-	-	-	-	-	-	-	-	10	-	-	12	-	-	-	-	5	-	-	2	-	-	-	22.2404	50.7908	0.177277	243.533
2013-01-30	-	-	-	-	-	2	-	-	-	-	-	-	-	-	-	-	-	-	-	-	-	-	-	2	7	-	-	10	-	2	-	-	5	-	-	-	-	-	-	21.355	54.3158	0.357306	328.176
2013-01-31	-	-	-	-	-	-	-	-	-	-	-	-	-	-	-	-	-	-	-	-	-	-	-	-	5	-	-	17	-	-	-	-	-	-	2	-	-	5	-	19.0608	69.8908	0.128848	137.001
2013-02-01	-	-	-	-	-	-	2	-	-	-	-	-	-	-	-	-	-	-	-	-	-	-	-	-	14	-	-	15	-	-	2	-	10	-	-	-	-	-	-	19.8075	69.185	0.204568	145.814
2013-02-02	-	-	-	-	-	-	-	-	2	-	-	-	-	-	-	-	-	-	-	-	-	-	2	-	22	-	-	14	-	2	-	-	2	-	-	-	-	-	2	24.0113	54.7817	0.00151189	136.672
2013-02-03	-	-	-	-	-	-	-	-	5	-	-	2	-	-	-	-	-	-	-	-	-	-	-	-	-	-	-	17	-	-	-	-	-	-	-	-	-	2	-	25.8775	44.34	0.205353	337.387
2013-02-04	-	-	-	-	-	-	-	-	2	-	-	-	-	-	-	-	-	-	-	-	-	-	2	-	10	-	-	10	-	2	-	-	-	-	-	-	-	-	-	23.8688	47.6775	0.355361	299.645
2013-02-05	-	-	-	-	-	-	-	-	5	-	-	-	-	-	-	-	-	-	-	-	-	-	-	-	10	-	-	5	-	2	-	-	5	-	2	-	-	-	2	21.7929	62.0575	0.302642	111.64
2013-02-06	-	-	-	-	-	-	-	-	-	-	-	-	-	-	-	-	-	-	-	-	-	-	-	-	12	-	-	7	2	-	-	-	7	-	-	-	-	2	-	22.2663	63.2671	0.147548	88.8147
2013-02-07	-	-	-	-	-	-	-	-	-	-	-	-	-	-	-	-	-	-	-	-	-	-	-	-	7	-	-	14	-	-	-	-	2	-	-	-	-	2	7	24.0854	54.1667	0.298992	217.457
2013-02-08	-	-	-	-	-	-	-	-	2	-	-	-	-	-	-	-	-	-	-	-	-	-	-	-	17	-	-	12	-	-	-	-	5	-	-	-	-	-	-	23.2846	56.5733	0.50567	212.862
2013-02-09	-	-	-	-	-	-	-	-	-	-	-	-	-	-	-	-	-	-	-	-	-	-	-	-	12	-	-	5	-	-	-	-	2	-	-	5	-	-	2	19.9658	65.3625	0.172338	289.227
2013-02-10	-	-	-	-	-	-	-	2	-	-	-	-	-	-	-	-	-	-	-	-	-	-	-	-	5	-	-	5	-	2	-	-	2	-	-	-	-	-	-	21.7396	59.9242	0.0757044	238.098
2013-02-11	-	-	-	-	-	-	-	-	-	-	-	-	-	-	-	-	-	-	-	-	-	-	-	-	10	-	-	5	-	-	-	-	2	-	-	-	-	-	2	22.2113	54.6461	0.122293	290.32
2013-02-12	-	-	-	-	-	-	-	2	5	-	-	-	-	-	-	-	-	-	-	-	-	-	-	-	7	-	-	5	-	-	-	-	5	-	-	-	-	2	-	22.0096	54.9846	0.204422	324.941
2013-02-13	-	-	-	-	-	-	-	5	-	-	-	-	-	-	-	-	-	-	-	-	-	-	-	-	5	-	-	5	-	2	-	-	2	-	-	-	-	-	-	22.4746	53.1843	0.0451728	142.079
2013-02-14	-	-	-	-	-	-	-	-	-	-	-	-	-	-	-	-	-	-	-	-	-	-	-	-	10	-	-	-	-	2	-	-	2	-	-	-	-	5	-	24.5192	41.1042	0.0789796	127.45
2013-02-15	-	-	-	-	-	-	-	-	-	-	-	-	-	-	-	-	-	-	-	-	-	-	-	-	12	-	-	10	-	-	-	-	10	-	-	-	-	2	-	24.5196	42.1662	0.209877	262.477
2013-02-16	-	-	-	-	-	-	-	-	-	-	-	-	-	-	-	-	-	-	-	-	-	-	-	-	5	-	10	2	-	2	-	-	5	-	-	2	-	5	2	20.9387	55.2917	0.179909	173.403
2013-02-17	-	-	-	-	-	-	-	-	-	-	-	-	-	-	-	-	-	-	-	-	-	-	-	-	5	-	2	5	-	-	-	-	5	-	2	-	-	12	2	20.1217	61.9671	0.162314	279.043
2013-02-18	-	-	-	-	-	-	-	-	-	-	-	-	-	-	-	-	-	-	-	-	-	-	-	-	7	-	-	12	-	-	-	-	5	-	-	2	-	29	-	19.4079	40.9483	0.268564	303.066
2013-02-19	-	-	-	-	-	-	-	-	-	-	-	-	-	-	-	-	-	-	-	-	-	-	-	-	2	-	-	5	-	2	-	-	7	-	-	-	-	7	-	18.8808	39.4479	0.75766	38.3342
2013-02-20	-	-	-	-	-	-	-	-	-	-	-	-	-	-	-	-	-	-	-	-	-	-	-	-	10	-	-	5	-	5	-	-	2	-	-	-	-	2	-	20.3421	43.1767	0.417183	45.0439
2013-02-21	-	-	-	-	-	-	-	-	2	-	-	-	-	-	-	-	-	-	-	-	-	-	-	-	10	-	-	5	-	-	-	-	2	-	2	-	-	5	-	23.3304	38.58	0.413264	160.968
2013-02-22	-	-	-	-	-	-	-	-	-	-	-	-	-	-	-	-	-	-	-	-	-	-	-	-	2	-	-	5	-	-	-	-	2	-	-	-	-	2	-	23.4867	38.7571	0.109149	86.1295
2013-02-23	-	-	-	-	-	-	-	-	-	-	-	-	-	-	-	-	-	-	-	-	-	-	-	-	5	-	-	2	-	2	-	-	2	-	-	-	-	2	2	21.9654	44.6075	0.115619	135.292
2013-02-24	-	-	-	-	-	-	-	-	2	-	-	-	-	-	-	-	-	-	-	-	-	-	-	-	2	-	-	7	-	-	-	-	10	-	2	-	-	17	-	22.7271	42.3458	0.222371	168.735
2013-02-25	-	-	-	-	-	-	-	-	2	-	-	-	-	-	-	-	-	-	-	-	-	-	-	-	-	-	10	14	2	-	-	-	10	-	-	-	-	29	-	23.8588	37.7121	0.470037	117.606
2013-02-26	-	-	-	-	-	-	-	-	2	-	-	-	-	-	-	-	-	-	-	-	-	-	-	-	-	-	-	5	-	2	-	-	2	-	-	2	-	14	-	22.1933	47.5513	0.138503	72.4034
2013-02-27	-	-	-	-	-	-	-	-	2	-	-	-	-	-	-	-	-	-	-	-	-	-	-	-	-	-	5	10	-	2	-	-	5	-	-	-	-	2	-	21.1621	55.0058	0.141617	211.689
2013-02-28	-	-	-	-	-	-	-	-	-	-	-	-	-	-	-	-	-	-	-	-	-	-	-	-	-	-	2	7	-	-	-	-	14	-	-	-	-	2	-	20.0575	49.4338	0.338196	157.708
2013-03-01	-	-	-	-	-	-	-	-	-	-	-	5	-	-	-	-	-	-	-	-	-	-	-	-	-	-	5	2	-	-	-	-	2	-	-	-	-	5	-	16.8139	47.7117	0.134196	8.97026
2013-03-02	-	-	-	-	-	-	-	-	-	-	-	-	-	-	-	-	-	-	-	-	-	-	-	-	-	-	5	10	-	2	-	-	7	-	-	-	-	-	-	19.9319	44	0.0299261	359.651
2013-03-03	-	-	-	-	-	-	-	-	-	-	-	-	-	-	-	-	-	-	-	-	-	-	-	-	-	-	14	5	-	-	-	-	5	-	-	-	-	2	-	21.0233	40.1362	0.458858	143.095
2013-03-04	-	-	-	-	-	-	-	-	-	-	-	2	-	-	-	-	-	-	-	-	-	-	-	-	-	-	10	5	-	-	-	-	7	-	-	-	-	2	-	21.5537	50.4546	0.464969	328.151
2013-03-05	-	-	-	-	-	-	-	-	-	-	-	-	-	-	-	-	-	-	-	-	-	-	-	-	-	-	-	-	-	2	-	-	5	-	-	2	-	5	2	17.7983	61.6492	0.31625	340.637
2013-03-06	-	-	-	-	-	-	-	2	-	-	-	-	-	-	-	-	-	-	-	-	-	-	-	-	-	-	-	2	-	-	-	-	2	-	-	-	-	-	-	17.2905	57.4425	0.689857	141.548
2013-03-07	-	-	-	-	-	-	-	-	-	-	-	-	-	-	-	-	-	-	-	-	-	-	-	-	-	-	-	2	-	-	-	-	7	-	2	-	-	2	-	19.0825	50.0046	0.47236	67.6429
2013-03-08	-	-	-	-	-	-	-	-	-	-	-	-	-	-	-	-	-	-	-	-	-	-	-	-	-	-	2	5	-	-	-	-	7	-	-	-	-	2	-	20.7992	42.4617	0.273284	262.738
2013-03-09	-	-	-	-	-	-	-	-	-	-	-	-	-	-	-	-	-	-	-	-	-	-	-	2	-	-	2	5	-	-	-	-	10	-	-	-	-	-	-	21.625	41.4058	0.180181	183.57
2013-03-10	-	-	-	-	-	-	2	5	-	-	-	-	-	-	-	-	-	-	-	-	-	-	-	-	-	-	-	2	-	-	-	-	12	-	2	-	-	5	-	22.0296	39.5562	0.443665	312.977
2013-03-11	-	-	-	-	-	-	-	-	-	-	-	-	-	-	-	-	-	-	-	-	-	-	-	-	-	-	2	5	-	2	-	-	7	-	-	-	-	5	-	19.6708	46.8425	0.187955	37.6228
2013-03-12	-	-	-	-	-	-	-	2	-	-	-	-	-	-	-	-	-	-	-	-	-	-	-	-	-	-	-	2	2	-	-	-	2	-	-	-	-	-	5	19.7237	51.8121	0.329116	246.558
2013-03-13	-	-	-	-	-	-	-	-	-	-	-	-	-	-	-	-	-	-	-	-	-	-	-	-	-	-	2	7	-	-	-	-	-	-	-	-	-	2	-	19.1896	42.0767	0.134208	355.801
2013-03-14	-	-	-	-	-	-	-	2	-	-	-	-	-	-	-	-	-	-	-	-	-	-	-	-	-	-	2	2	-	-	-	-	7	-	-	-	-	2	-	18.6183	38	0.0376088	264.301
2013-03-15	-	-	-	-	-	-	-	-	-	-	-	-	-	-	-	-	-	-	-	-	-	-	-	-	-	-	10	2	-	-	-	-	5	-	-	-	-	-	2	21.1717	-	0.491787	226.591
2013-03-16	-	-	-	-	-	-	-	2	-	-	-	-	-	-	-	-	-	-	-	-	-	-	-	-	-	-	5	7	-	-	-	-	5	-	-	-	-	2	2	19.8154	40.4346	0.269317	154.466
2013-03-17	-	-	-	-	-	-	-	2	-	-	-	-	-	-	-	-	-	-	-	-	-	-	-	-	-	-	7	2	2	-	-	-	5	-	-	-	-	2	-	18.8809	50.5792	0.256579	14.9069
2013-03-18	-	-	-	-	-	-	-	-	-	-	-	-	-	-	-	-	-	-	-	-	-	-	-	-	-	-	2	-	-	-	-	-	2	-	-	-	-	2	-	17.6208	55.6667	0.226022	335.748
2013-03-19	-	-	-	-	-	-	-	2	-	-	-	-	-	-	-	-	-	2	-	-	-	-	-	-	-	-	2	2	-	-	-	-	-	-	-	-	-	-	2	16.173	65.5578	0.237641	345.436
2013-03-20	-	-	-	-	-	-	-	2	-	-	-	-	-	-	-	-	-	-	-	-	-	-	-	-	-	-	2	2	-	-	-	-	2	-	-	-	-	-	-	16.4187	61.8326	0.370616	248.826
2013-03-21	-	-	-	-	-	-	2	2	-	-	-	-	-	-	-	-	-	-	-	-	-	-	-	-	-	-	5	-	-	-	-	-	12	-	-	-	-	-	-	18.9071	53.3608	0.504239	101.229
2013-03-22	-	-	-	-	-	-	-	22	-	-	-	-	-	-	-	-	-	-	-	-	-	-	-	-	-	-	2	2	-	-	-	-	7	-	-	-	-	2	2	19.3292	49.6775	0.159015	232.535
2013-03-23	-	-	-	-	-	-	-	31	-	-	-	-	-	-	-	-	-	-	-	-	-	-	-	-	-	-	2	-	-	2	-	-	2	-	-	-	-	2	-	18.5192	49.1463	0.275895	282.218
2013-03-24	-	-	-	-	-	-	-	50	-	-	-	-	-	-	-	-	-	-	-	-	-	-	-	-	-	-	12	2	-	2	-	-	7	-	2	-	-	2	-	19.0317	51.8963	0.30316	314.582
2013-03-25	-	-	-	-	-	-	-	26	-	-	-	-	-	-	-	-	-	-	-	-	-	-	-	-	-	-	2	12	-	-	-	-	5	-	-	-	-	5	-	20.3546	40.4475	0.417451	50.9171
2013-03-26	-	-	-	-	-	-	-	34	-	-	-	-	-	-	-	-	-	-	-	-	-	-	-	-	-	-	2	2	-	-	-	-	5	-	-	-	-	5	2	22.0063	33.8438	0.192562	248.337
2013-03-27	-	-	-	-	-	-	-	24	-	-	-	-	-	-	-	-	-	-	-	-	-	-	-	-	-	-	5	2	-	-	-	-	7	-	-	-	-	-	2	21.51	45.0071	0.242864	249.125
2013-03-28	-	-	-	-	-	-	-	14	-	-	-	-	-	-	-	-	-	-	-	-	-	-	-	-	-	-	-	2	-	-	-	-	5	-	-	-	-	-	-	18.0492	66.0938	0.178131	28.3403
2013-03-29	-	-	-	-	-	-	-	14	-	-	-	-	-	-	-	-	-	-	-	-	-	-	-	-	-	-	2	2	-	-	-	-	-	-	-	-	-	-	5	17.3092	67.5429	0.370405	238.48
2013-03-30	-	-	-	-	-	-	-	10	-	-	-	-	-	-	-	-	-	5	-	-	-	-	-	-	-	-	5	2	-	-	-	-	17	-	-	-	-	-	-	16.0612	73.69	0.611514	52.2737
2013-03-31	-	-	-	-	-	-	-	12	2	-	-	-	-	-	-	-	-	-	-	-	-	-	-	-	-	-	2	-	-	-	-	-	-	-	-	-	-	-	-	14.8237	78.2755	0.340227	320.106
2013-04-01	-	-	-	-	-	-	-	10	-	-	-	-	-	-	-	-	-	-	-	-	-	-	-	-	-	-	-	2	-	-	-	-	2	-	-	-	-	5	5	13.1715	77.3435	0.345793	159.838
2013-04-02	-	-	-	-	-	-	-	2	-	-	-	-	-	-	-	-	-	-	-	-	-	-	-	-	-	-	-	-	-	-	-	-	5	-	-	-	-	2	-	16.345	59.4133	0.192198	96.3586
2013-04-03	-	-	-	-	-	-	-	10	-	-	-	-	-	-	-	-	-	-	-	-	-	-	-	-	-	-	-	2	-	-	-	-	7	-	-	-	-	-	-	17.7308	55.8571	0.624174	95.4074
2013-04-04	-	-	-	-	-	-	-	-	-	-	-	-	-	-	-	-	-	-	-	-	-	-	-	-	-	-	-	-	-	-	-	-	5	-	-	-	-	-	2	13.7125	72.676	0.109043	358.496
2013-04-05	-	-	-	-	-	-	-	2	-	-	-	-	-	-	-	-	-	2	-	-	-	-	-	-	-	-	2	2	-	-	-	-	2	-	-	-	-	2	-	13.9535	70.537	0.310364	126.787
2013-04-06	-	-	-	-	-	-	-	7	-	-	-	-	-	-	-	-	-	-	-	-	-	-	-	-	-	-	-	-	-	-	-	-	5	-	-	-	-	2	2	15.9905	60.3992	0.202969	145.266
2013-04-07	-	-	-	-	-	-	-	5	-	-	-	-	-	-	-	-	-	2	-	-	-	-	-	-	-	-	7	2	-	5	-	-	2	-	-	-	-	2	-	17.4053	50.0238	0.254464	191.967
2013-04-08	-	-	-	-	-	-	-	2	-	-	-	-	-	-	-	-	-	-	-	-	-	-	-	-	-	-	7	2	-	-	-	-	2	-	-	-	-	-	-	18.5938	43.1017	0.594184	59.9649
2013-04-09	-	-	-	-	-	-	2	7	2	-	-	-	-	-	-	-	-	-	-	-	-	-	-	-	-	-	-	5	-	-	-	-	-	-	-	-	-	-	5	12.6027	68.7288	0.238103	93.4386
2013-04-10	-	-	-	-	-	-	-	2	-	-	-	-	-	-	-	-	-	-	-	-	-	-	-	-	-	-	-	5	-	-	-	-	5	-	-	-	-	-	-	14.8232	62.3054	0.737631	185.649
2013-04-11	-	-	-	-	-	-	-	-	-	-	-	-	-	-	-	-	-	2	-	-	-	-	-	-	-	-	7	-	-	-	-	-	10	-	-	-	-	-	5	12.5045	72.9809	0.253538	190.723
2013-04-12	-	-	-	-	-	-	-	5	-	-	-	-	-	-	-	-	-	-	-	-	-	-	-	-	-	-	-	2	-	-	-	-	-	-	-	-	-	-	-	14.5575	57.5688	0.520322	125.44
2013-04-13	-	-	-	-	-	-	-	5	-	-	-	-	-	-	-	-	-	2	2	-	-	-	-	-	-	-	2	2	-	-	-	-	2	-	-	-	-	-	-	16.1604	43.5379	0.49549	337.721
2013-04-14	-	-	-	-	-	-	-	2	-	-	-	-	-	-	-	-	-	-	2	-	-	-	-	-	-	-	7	-	-	-	-	-	-	-	-	-	-	2	-	19.2938	36.5104	0.517874	138.32
2013-04-15	-	-	-	-	-	-	-	7	-	-	-	-	-	-	-	-	-	-	2	-	-	-	-	-	-	-	2	-	-	2	-	-	2	-	-	-	-	-	-	19.1396	37.8129	0.592073	339.844
2013-04-16	-	-	-	-	-	-	-	5	-	-	-	-	-	-	-	-	-	-	10	-	-	-	-	-	-	-	-	2	-	-	-	-	-	-	-	-	-	-	-	16.8396	55.1946	0.125874	94.8087
2013-04-17	-	-	-	-	-	-	-	-	-	-	-	-	-	-	-	-	-	-	5	-	-	-	-	-	-	-	-	2	-	-	-	-	-	-	-	-	-	5	-	18.1502	56.6637	0.233741	3.79415
2013-04-18	-	-	-	-	-	-	-	2	-	-	-	-	-	-	-	-	-	-	-	-	-	-	-	-	-	-	2	-	-	-	-	-	-	-	2	-	-	-	2	15.8144	65.1767	0.13755	147.734
2013-04-19	-	-	-	-	-	-	-	2	-	-	-	-	-	-	-	-	-	-	2	-	-	-	-	-	-	-	5	-	-	-	-	-	2	-	-	-	-	-	-	11.79	78.8804	0.560286	195.228
2013-04-20	-	-	-	-	-	-	-	2	-	-	-	-	-	-	-	-	-	-	2	-	-	-	-	-	-	-	2	-	-	-	-	-	-	-	-	-	-	2	-	13.6603	70.4304	0.270145	347.816
2013-04-21	-	-	-	-	-	-	-	2	-	-	-	-	-	-	-	-	-	-	-	-	-	-	-	-	-	-	-	2	-	-	-	-	-	-	-	-	-	-	-	15.0722	61.9721	0.110951	71.4744
2013-04-22	-	-	-	-	-	-	-	5	-	-	-	-	-	-	-	-	-	-	-	-	-	-	-	-	-	-	5	-	-	-	-	-	2	-	-	-	-	5	-	15.4347	64.3846	0.508696	255.803
2013-04-23	-	-	-	-	-	-	-	2	-	-	-	-	-	-	-	-	-	2	-	-	-	-	-	-	-	-	5	2	-	-	-	-	-	-	-	-	-	-	-	16.6687	62.0308	0.393288	342.21
2013-04-24	-	-	-	-	-	-	-	5	-	-	-	-	-	-	-	-	-	-	-	-	-	-	-	-	-	-	-	2	-	-	-	-	-	-	-	-	-	-	-	15.6229	62.9513	0.370385	112.306
2013-04-25	-	-	-	-	-	-	-	10	-	-	-	-	-	-	-	-	-	-	-	-	-	-	-	-	-	-	2	-	-	-	-	-	-	-	-	-	-	-	-	13.2234	68.4896	0.208182	200.136
2013-04-26	-	-	-	-	-	-	-	-	-	-	-	-	-	-	-	-	-	-	-	-	-	-	-	-	-	-	2	2	-	-	-	-	-	-	-	-	-	-	-	9.97837	77.0723	0.199302	132.709
2013-04-27	-	-	-	-	-	-	-	2	-	-	-	-	-	-	-	-	-	-	2	-	-	-	-	-	-	-	-	10	-	-	-	-	-	-	-	-	-	-	-	12.0693	60.5792	0.575293	166.077
2013-04-28	-	-	-	-	-	-	-	5	-	-	-	-	-	-	-	-	-	-	-	-	-	-	-	-	-	-	5	-	-	-	-	-	-	-	-	-	-	-	-	12.7543	53.9129	0.391138	215.923
2013-04-29	-	-	-	-	-	-	-	2	-	-	-	-	-	-	-	-	-	-	-	-	-	-	-	-	-	-	-	2	-	-	-	-	2	-	-	-	-	2	-	12.9639	56.9404	0.110743	142.193
2013-04-30	-	-	-	-	-	-	-	7	-	-	-	-	-	-	-	-	-	-	-	-	-	-	-	-	-	-	-	-	-	-	-	-	2	-	-	-	-	-	-	11.8293	69.15	0.448667	28.1032
2013-05-01	-	-	-	-	-	-	-	10	2	-	-	-	-	-	-	-	-	-	-	-	-	-	-	-	-	-	5	-	-	-	-	-	-	-	-	-	-	-	2	11.9307	66.5035	0.596763	233.201
2013-05-02	-	-	-	-	-	-	-	-	-	-	-	-	-	-	-	-	-	-	10	-	-	-	-	-	-	-	2	-	-	-	-	-	-	-	-	-	-	2	2	12.6614	65.9588	0.729339	170.871
2013-05-03	-	-	-	-	-	-	-	-	-	-	-	-	-	-	-	-	-	-	-	-	-	-	-	-	-	-	-	-	-	-	-	-	-	-	-	-	-	-	-	13.7642	77.2178	0.373097	86.7066
2013-05-04	-	-	-	-	-	-	-	-	-	-	-	-	-	-	-	-	-	-	-	-	-	-	-	-	-	-	-	-	-	-	-	-	-	-	-	-	-	-	-	13.6319	70.0274	0.163451	128.812
2013-05-05	-	-	-	-	-	-	-	-	-	-	-	-	-	-	-	-	-	-	-	-	-	-	-	-	-	-	-	-	-	-	-	-	-	-	-	-	-	-	-	15.2211	53.8554	0.193164	163.125
2013-05-06	-	-	-	-	-	-	-	7	-	-	-	-	-	-	-	-	-	-	-	-	-	-	-	-	-	-	-	-	-	-	-	-	-	-	-	-	-	-	-	13.9163	51.4208	0.556535	352.367
2013-05-07	-	-	-	-	-	-	-	12	-	2	-	-	-	-	-	-	-	-	-	-	-	-	-	-	-	-	-	2	-	-	-	-	-	-	-	-	-	-	-	15.0652	52.4129	0.99643	306.841
2013-05-08	-	-	-	-	-	-	-	-	-	-	-	-	-	-	-	-	-	2	-	-	-	-	-	-	-	-	5	-	-	-	-	-	-	-	-	-	-	-	-	11.9568	73.0787	0.548032	204.494
2013-05-09	-	-	-	-	-	-	-	2	-	-	-	-	-	-	-	-	-	-	-	-	-	-	-	-	-	-	2	-	-	-	-	-	-	-	-	-	-	-	2	10.3615	78.0079	0.473784	44.0874
2013-05-10	-	-	-	-	-	-	-	-	-	-	-	-	-	-	-	-	-	-	-	-	-	-	-	-	-	-	2	-	-	-	-	-	-	-	-	-	-	-	2	12.9961	69.065	0.524402	309.84
2013-05-11	-	-	-	-	-	-	-	-	-	-	-	-	-	-	-	-	-	-	-	-	-	-	-	-	-	-	-	2	-	-	-	-	-	-	-	-	-	-	2	11.982	72.0379	0.110579	348.616
2013-05-12	-	-	-	-	-	-	-	-	-	-	-	-	-	-	-	-	-	-	-	-	-	-	-	-	-	-	5	-	-	-	-	-	-	-	-	-	-	-	2	10.2328	75.7932	0.498515	120.133
2013-05-13	-	-	-	-	-	-	-	-	-	-	-	-	-	-	-	-	-	-	-	-	-	-	-	-	-	-	-	2	2	-	-	-	-	-	-	-	-	-	2	10.4969	72.2954	0.332068	4.62337
2013-05-14	-	-	-	-	-	-	-	-	-	2	-	-	-	-	-	-	-	-	-	-	-	-	-	-	-	-	-	2	-	-	-	-	-	-	-	-	-	-	-	7.98587	67.365	0.137075	48.3977
2013-05-15	-	-	-	-	-	-	-	-	-	-	-	-	-	-	-	-	-	-	-	-	-	-	-	-	-	-	-	2	-	-	-	-	-	-	-	-	-	-	2	7.89621	58.3821	0.28841	278.75
2013-05-16	-	-	-	-	-	-	-	-	-	2	-	-	-	-	-	-	-	-	-	-	-	-	-	-	-	-	-	-	-	-	-	-	-	-	-	-	-	-	2	10.405	54.4067	0.514996	164.761
2013-05-17	-	-	-	-	-	-	-	-	-	5	-	-	-	-	-	-	-	-	-	-	-	-	-	-	-	-	-	-	-	-	-	-	-	2	-	-	-	-	-	8.48908	75.203	0.428948	60.8035
2013-05-18	-	-	-	-	-	-	-	-	-	-	-	-	-	-	-	-	-	-	-	-	-	-	-	-	-	-	-	-	-	-	-	-	-	-	-	-	-	-	-	10.5701	85.28	0.279932	84.9653
2013-05-19	-	-	-	-	-	-	-	-	-	-	-	-	-	-	-	-	-	-	-	-	-	-	-	-	-	-	-	-	-	-	-	-	-	-	-	-	-	-	-	11.3974	75.42	0.627044	195.913
2013-05-20	-	-	-	-	-	-	-	-	-	2	-	-	-	-	-	-	-	2	-	-	-	-	-	-	-	-	-	-	-	-	-	-	-	-	-	-	-	-	2	11.3977	74.3448	0.0600351	268.385
2013-05-21	-	-	-	-	-	-	-	-	-	7	-	-	-	-	-	-	-	-	2	-	-	-	-	-	-	-	7	-	-	-	-	-	-	-	-	-	-	-	-	9.81758	72.8409	0.383482	120.98
2013-05-22	-	-	-	-	-	-	-	2	-	5	-	-	-	-	-	-	-	-	-	-	-	-	-	-	-	-	-	-	-	-	-	-	-	2	-	-	-	-	-	10.9873	68.2017	0.448728	74.4474
2013-05-23	-	-	-	-	-	-	-	2	5	5	-	-	-	-	-	-	-	-	-	-	-	-	-	-	-	-	-	-	-	-	-	-	-	-	-	-	-	-	-	10.716	65.1758	0.422331	102.944
2013-05-24	-	-	-	-	-	-	-	-	-	7	-	-	-	-	-	-	-	2	-	-	-	-	-	-	-	-	-	-	-	-	-	-	-	-	-	-	-	-	2	12.4911	58.9517	0.262191	263.694
2013-05-25	-	-	-	-	-	-	-	5	-	5	-	-	-	-	-	-	-	5	-	-	-	-	-	-	-	-	-	-	-	-	-	-	-	2	-	-	-	-	-	8.44192	78.1229	0.326331	47.0442
2013-05-26	-	-	-	-	-	-	-	2	-	2	-	-	-	-	-	-	-	-	-	-	-	-	-	-	-	-	-	2	-	-	-	-	-	2	-	-	-	-	-	10.5364	74.4595	0.343908	137.623
2013-05-27	-	-	-	-	-	-	-	-	-	22	-	-	-	-	-	-	-	-	2	-	-	-	-	-	-	-	7	2	-	-	-	-	-	-	-	-	-	-	2	8.525	81.7283	0.2691	209.92
2013-05-28	-	-	-	-	-	-	2	5	-	7	-	-	-	-	-	-	-	-	-	-	-	-	-	-	-	-	5	2	-	-	-	-	-	-	-	-	-	-	5	9.12312	76.6736	0.587419	217.477
2013-05-29	-	-	-	-	-	-	-	-	-	5	-	-	-	-	-	-	-	-	-	-	-	-	-	-	-	-	-	-	-	-	-	-	-	5	-	-	-	-	2	8.255	75.1222	0.224128	62.475
2013-05-30	-	-	-	-	-	-	2	-	-	10	-	-	-	-	-	-	-	-	2	-	-	-	-	-	-	-	-	-	-	-	-	-	-	2	-	-	-	-	2	10.489	67.9812	0.11326	147.94
2013-05-31	-	-	-	-	-	-	-	-	-	14	-	-	-	-	-	-	-	-	5	-	-	-	-	-	-	-	2	-	-	-	-	-	-	2	-	-	-	-	-	9.83187	75.4461	0.239457	121.758
2013-06-01	-	-	-	-	-	-	-	-	2	10	-	-	-	-	-	-	-	-	-	-	-	-	-	-	-	-	5	5	-	-	-	-	-	2	-	-	-	-	-	12.2555	68.8763	0.195505	216.038
2013-06-02	-	-	-	-	-	-	-	-	-	48	-	-	-	-	-	-	-	-	-	-	-	-	-	-	-	-	5	-	-	-	5	-	-	5	-	-	-	-	-	12.291	66.7217	0.0415691	205.003
2013-06-03	-	-	-	-	-	-	10	-	-	48	-	-	-	-	-	-	-	-	-	-	-	-	-	-	-	-	5	2	-	-	-	-	-	-	-	-	-	-	-	12.1409	67.7296	0.314701	14.6101
2013-06-04	-	-	-	-	-	-	7	-	-	67	-	-	-	-	-	-	-	-	-	-	-	-	-	-	-	-	2	2	-	-	-	-	-	2	-	-	-	-	-	13.4242	59.3133	0.21514	310.733
2013-06-05	-	-	-	-	-	-	14	-	-	98	-	-	-	-	-	-	-	-	-	-	-	-	-	-	-	-	7	2	-	-	-	-	-	-	-	-	-	-	-	12.6746	63.5379	0.214595	101.95
2013-06-06	-	-	-	-	-	-	10	-	2	86	-	-	-	-	-	-	-	-	-	-	-	-	-	-	-	-	-	-	-	-	-	-	-	-	-	-	-	-	-	13.2903	60.7479	0.172207	347.473
2013-06-07	-	-	-	-	-	-	19	-	-	67	-	-	-	-	-	-	-	-	-	-	-	-	-	-	-	-	-	-	-	-	-	-	-	-	-	-	-	-	-	12.4189	65.2542	0.402431	282.263
2013-06-08	-	-	-	-	2	-	7	-	-	62	-	-	-	-	-	-	-	-	-	-	-	-	-	-	-	-	-	2	-	-	-	-	-	5	-	-	-	-	-	10.0102	75.91	0.0798599	145.302
2013-06-09	-	-	-	-	-	-	5	-	-	50	-	-	-	-	-	-	-	-	-	-	-	-	-	-	-	-	-	-	-	-	-	-	-	-	-	-	-	-	-	10.2648	64.2894	0.269856	97.2795
2013-06-10	-	-	-	-	-	-	41	-	-	74	-	-	-	-	-	-	-	-	-	-	-	-	-	-	-	-	7	2	-	-	-	-	-	-	-	-	-	-	-	12.6056	59.9233	0.359463	140.746
2013-06-11	-	-	-	-	-	-	12	-	-	38	-	-	-	-	-	-	-	-	-	-	-	-	-	-	2	-	7	-	-	-	-	-	-	-	-	-	-	2	-	11.2173	69.9375	0.0581604	353.864
2013-06-12	-	-	-	-	-	-	19	-	-	50	-	-	-	-	-	-	-	-	-	-	-	-	-	-	-	-	-	-	-	-	-	-	-	-	-	-	-	-	-	10.6543	72.0454	0.296841	72.4973
2013-06-13	-	-	-	-	-	-	10	-	-	58	-	-	-	-	-	-	-	-	-	-	-	-	-	-	2	-	-	-	-	-	-	-	-	2	-	-	-	-	-	11.2305	66.4095	0.184203	135.582
2013-06-14	-	-	-	-	-	-	5	-	-	12	-	-	-	-	-	-	-	-	-	-	-	-	-	-	2	-	-	-	-	-	-	-	-	5	-	-	-	-	-	10.5864	73.8029	0.396624	149.258
2013-06-15	-	-	-	-	-	-	7	-	-	14	-	-	-	-	-	-	-	-	-	-	-	-	-	-	-	-	-	-	-	-	-	-	-	5	-	-	-	-	-	8.54917	84.6544	0.339989	281.546
2013-06-16	-	-	-	-	-	-	5	-	-	7	-	-	-	-	-	-	-	-	-	-	-	-	-	-	-	-	-	-	-	-	-	-	-	5	-	-	-	-	-	8.53562	82.9422	0.45522	69.1413
2013-06-17	-	-	-	-	-	-	2	-	-	26	-	-	-	-	-	-	-	-	-	-	-	-	-	-	-	-	-	-	-	-	-	-	-	-	-	-	-	-	-	7.68796	74.0421	0.279514	5.23897
2013-06-18	-	-	-	-	-	-	5	-	-	12	-	-	-	-	-	-	-	-	-	-	-	-	-	-	-	-	-	-	-	-	-	-	-	-	-	-	-	-	-	3.68536	75.7609	0.328859	125.699
2013-06-19	-	-	-	-	-	-	2	-	-	12	-	-	-	-	-	-	-	-	-	-	-	-	-	-	-	-	-	-	-	-	-	-	-	2	-	-	-	-	2	4.52488	73.1088	0.312577	125.902
2013-06-20	-	-	-	-	-	-	-	-	-	5	-	-	-	-	-	-	-	-	-	-	-	-	-	-	-	-	-	-	-	-	-	-	-	5	-	-	-	-	-	4.5486	72.5	0.411169	171.097
2013-06-21	-	-	-	-	-	-	2	-	-	7	-	-	-	-	-	-	-	-	-	-	-	-	-	-	-	-	-	-	-	-	-	-	-	2	-	-	-	-	2	5.78557	66.9379	0.0795392	46.7758
2013-06-22	-	-	-	-	-	-	5	-	-	24	-	-	-	-	-	-	-	-	-	-	-	-	-	-	-	-	-	-	-	-	-	-	-	-	-	-	-	-	2	9.58358	64.9796	0.0575154	175.221
2013-06-23	-	-	-	-	-	-	12	-	-	22	-	-	-	-	-	-	-	-	-	-	-	-	-	-	-	-	-	-	-	-	-	-	-	2	-	-	-	-	-	9.58813	73.8679	0.533385	13.2419
2013-06-24	-	-	-	-	-	-	2	-	-	2	-	-	-	-	-	-	-	-	-	-	-	-	-	-	-	-	-	-	-	-	-	-	-	-	-	-	-	-	-	7.7895	75.5004	0.249236	356.991
2013-06-25	-	-	-	-	-	-	-	-	-	-	-	-	-	-	-	-	-	-	-	-	-	-	-	-	2	-	-	-	-	-	-	-	-	-	-	-	-	-	-	6.0496	74.6727	0.115898	50.3353
2013-06-26	-	-	-	-	2	-	-	-	-	-	-	-	-	-	-	-	-	-	-	-	-	-	-	-	-	-	-	-	-	-	-	-	-	-	-	-	-	-	-	5.72113	79.43	0.267715	33.2835
2013-06-27	-	-	-	-	-	-	-	-	-	-	-	-	-	-	-	-	-	-	-	-	-	-	-	-	-	-	-	-	-	-	-	-	-	-	-	-	-	-	-	9.03008	67.4471	0.290521	252.206
2013-06-28	-	-	-	-	-	-	-	-	-	-	-	-	-	-	-	-	-	-	-	-	-	-	-	-	-	-	-	-	-	-	-	-	-	-	-	-	-	-	-	6.72096	85.8716	0.213347	285.731
2013-06-29	-	-	-	-	-	-	-	-	-	-	-	-	-	-	-	-	-	-	-	-	-	-	-	-	-	-	-	-	-	-	-	-	-	-	-	-	-	-	-	5.63987	82.244	0.117971	161.58
2013-06-30	-	-	-	-	-	-	-	-	-	-	-	-	-	-	-	-	-	-	-	-	-	-	-	-	-	-	-	-	-	-	-	-	-	-	-	-	-	-	-	6.57521	72.6421	0.983407	37.5528
2013-07-01	-	-	-	-	-	-	2	-	-	-	-	-	-	-	-	-	-	-	-	-	-	-	-	-	-	-	-	-	-	-	-	-	-	5	-	-	-	-	-	8.48217	62.9158	0.45638	359.578
2013-07-02	-	-	-	-	-	-	7	-	2	5	-	-	-	-	-	-	-	-	-	-	-	-	-	-	-	-	-	-	-	-	-	-	-	2	-	-	-	-	5	7.826	71.0312	0.154848	271.398
2013-07-03	-	-	-	-	-	-	5	-	-	5	-	-	-	-	-	-	-	-	-	-	-	-	-	-	-	-	-	-	-	-	-	-	-	2	-	-	-	-	-	7.58896	81.5179	0.0693364	154.946
2013-07-04	-	-	-	-	-	-	-	-	-	-	-	-	-	-	-	-	-	-	-	-	-	-	-	-	-	-	2	-	-	-	-	-	-	5	-	-	-	-	-	8.06642	81.1264	0.286923	341.691
2013-07-05	-	-	-	-	-	-	2	-	-	-	-	-	-	-	-	-	-	-	-	-	-	-	-	-	-	-	-	-	-	-	-	-	2	-	-	-	-	-	-	6.47921	88.357	0.422043	161.012
2013-07-06	-	-	-	-	-	-	-	-	-	2	-	-	-	-	-	-	-	-	-	-	-	-	-	-	-	-	-	-	-	-	-	-	-	-	-	-	-	-	2	7.37037	82.8371	0.28442	266.736
2013-07-07	-	-	-	-	-	-	12	-	-	7	-	-	-	-	-	-	-	-	-	-	-	-	-	-	-	-	-	-	-	-	-	2	-	2	-	-	-	-	-	9.05771	77.667	0.287511	84.4416
2013-07-08	-	-	-	-	-	-	5	-	-	-	-	-	-	-	-	-	-	-	-	-	-	-	-	-	-	-	-	-	-	-	-	2	-	-	-	-	-	2	-	5.51333	86.4727	0.132917	119.201
2013-07-09	-	-	-	-	-	-	10	-	-	7	-	-	-	-	-	-	-	-	-	-	-	-	-	-	-	-	-	-	-	-	-	5	-	-	-	-	-	-	-	9.13929	75.8917	0.258838	190.296
2013-07-10	-	-	-	-	-	-	7	-	-	5	-	-	-	-	-	-	-	-	2	-	-	-	-	-	-	-	2	2	-	-	-	-	-	-	-	-	-	-	-	9.32367	77.7354	0.504662	37.7362
2013-07-11	-	-	-	-	-	-	14	-	-	5	-	-	-	-	-	-	-	-	-	-	-	-	-	-	-	-	-	-	-	-	-	2	-	5	-	-	-	-	-	8.78246	77.9912	0.22635	316.786
2013-07-12	-	-	-	-	-	-	12	-	-	5	-	-	-	-	-	-	-	-	-	-	-	-	-	-	-	-	2	-	-	-	-	5	-	5	-	-	-	-	-	8.736	69.8963	0.0902243	13.4276
2013-07-13	-	-	-	-	-	-	34	-	-	5	-	-	-	-	-	-	-	-	-	-	-	-	-	-	2	-	-	-	-	-	-	2	-	7	-	-	-	-	-	8.93183	62.1042	0.375906	195.202
2013-07-14	-	-	-	-	-	-	17	-	-	2	-	-	-	-	-	-	-	-	-	-	-	-	-	-	-	-	-	-	-	-	-	-	-	5	-	-	-	-	-	10.2408	59.5208	0.448755	25.4857
2013-07-15	-	-	-	-	-	-	24	2	-	7	-	-	-	-	-	-	-	-	-	-	-	-	-	-	-	-	-	-	-	-	-	2	-	5	-	-	-	-	-	11.3072	59.4721	0.0602323	80.481
2013-07-16	-	-	-	-	-	-	30	-	-	17	-	-	-	-	-	-	-	-	-	-	-	-	-	-	-	-	-	-	-	-	-	5	-	7	-	-	-	-	-	11.6686	58.1417	0.746998	172.857
2013-07-17	-	-	-	-	-	-	58	-	-	10	-	-	-	-	-	-	-	-	-	-	-	-	-	-	-	-	-	-	-	-	-	2	-	10	-	-	-	-	-	11.3359	59.6013	0.187798	216.605
2013-07-18	-	-	-	-	-	-	36	-	-	7	-	-	-	-	-	-	-	-	-	-	-	-	-	-	-	-	-	2	-	-	-	2	-	2	-	-	-	-	-	8.73775	71.6729	0.33077	279.701
2013-07-19	-	-	-	-	-	-	12	-	-	7	-	-	-	-	-	-	-	-	-	-	-	-	-	-	-	-	-	-	-	-	-	2	-	2	-	-	-	-	-	6.76208	77.9395	0.575223	45.2521
2013-07-20	-	-	-	-	-	-	19	-	-	2	-	-	-	-	-	-	-	-	-	-	-	-	-	-	-	-	-	-	-	-	-	2	-	17	-	-	-	-	-	5.25996	73.8187	0.101353	77.7883
2013-07-21	-	-	-	-	-	-	5	-	-	-	-	-	-	-	-	-	-	-	2	-	-	-	-	-	-	-	-	-	-	-	-	-	-	-	-	-	-	-	-	3.32497	71.7646	0.0425783	90.3268
2013-07-22	-	-	-	-	-	-	-	7	2	5	-	-	-	-	-	-	-	-	-	-	-	-	-	-	-	-	-	-	-	-	-	-	-	2	-	-	-	-	-	4.1431	55.1875	0.0968825	287.128
2013-07-23	-	-	-	-	-	-	12	-	-	-	-	-	-	-	-	-	-	2	-	-	-	-	-	-	-	-	-	-	-	-	-	-	-	7	-	-	-	-	-	6.8662	46.5867	0.498649	180.665
2013-07-24	-	-	-	-	-	-	41	-	-	5	-	-	-	-	-	-	-	-	-	-	-	-	-	-	-	-	-	-	-	-	-	7	-	-	-	-	-	-	-	11.2975	44	0.223117	324.682
2013-07-25	-	-	-	-	-	-	120	-	-	7	-	-	-	-	-	-	-	-	-	-	-	-	-	-	-	-	-	2	-	-	-	-	-	14	-	-	-	-	-	8.76692	61.9135	0.255977	296.487
2013-07-26	-	-	-	-	-	-	60	-	-	-	-	-	-	-	-	-	-	-	-	-	-	-	-	-	-	-	5	-	-	-	-	2	-	10	-	-	-	-	-	7.70846	82.2739	0.238288	263.991
2013-07-27	-	-	-	2	-	-	14	-	-	2	-	-	-	-	-	-	-	-	-	-	-	-	-	-	-	-	-	-	-	-	-	2	-	31	-	-	-	-	2	10.4656	69.5513	0.147588	181.484
2013-07-28	-	-	-	-	-	-	38	-	-	5	-	-	-	-	-	-	-	-	2	-	-	-	-	-	-	-	-	5	-	-	-	2	-	36	-	-	-	-	2	12.5713	69.2496	0.489547	67.7412
2013-07-29	-	-	-	12	-	-	14	-	-	5	-	-	-	-	-	-	-	-	-	-	-	-	-	-	-	-	-	-	-	-	-	-	-	10	-	-	-	-	-	6.60775	88.9584	0.242593	141.292
2013-07-30	-	-	-	-	-	-	10	-	2	-	-	-	-	-	-	-	-	-	-	-	-	-	-	-	-	-	-	-	-	-	-	-	-	10	-	-	-	-	-	7.35721	73.5084	0.148443	82.6852
2013-07-31	-	-	-	-	-	-	12	-	-	-	-	-	-	-	-	-	-	-	-	-	-	-	-	-	-	-	-	-	-	-	-	-	-	12	-	-	-	-	-	7.58768	70.5838	0.312985	20.618
2013-08-01	-	-	-	-	-	-	14	-	-	-	-	-	-	-	-	-	-	-	5	-	-	-	-	-	2	-	-	2	-	-	-	2	-	10	-	-	-	-	-	7.102	76.5592	0.357757	157.513
2013-08-02	-	-	-	5	-	-	22	-	-	-	-	-	-	-	-	-	-	-	-	-	-	-	-	-	-	-	-	-	-	-	-	-	-	17	-	-	-	-	-	6.55235	77.0561	0.388806	255.651
2013-08-03	-	-	-	-	-	-	12	-	-	-	-	-	-	-	-	-	-	-	-	-	-	-	-	-	-	-	-	-	-	-	-	-	-	14	-	-	-	-	2	7.58571	73.4483	0.239844	113.195
2013-08-04	-	-	-	-	-	-	19	-	-	-	-	-	-	-	-	-	-	-	12	-	-	-	-	-	-	-	5	-	-	-	-	-	-	24	-	-	-	-	2	9.71312	63.7935	0.0825197	127.688
2013-08-05	-	-	-	-	-	-	38	-	-	-	-	-	-	-	-	-	-	-	5	-	-	-	-	-	-	-	-	-	-	-	-	7	-	19	-	-	-	-	5	10.6832	60.6908	0.249906	250.061
2013-08-06	-	-	-	-	-	-	65	-	-	-	-	-	-	-	-	-	-	-	10	-	-	-	-	-	-	-	-	5	-	-	-	-	-	-	-	-	-	-	-	9.61	62.8571	0.154622	21.1631
2013-08-07	-	-	-	2	-	-	41	-	-	-	-	-	-	-	-	-	-	-	-	-	-	-	-	-	-	-	-	2	-	-	-	2	-	14	-	-	-	-	-	7.09621	76.8367	0.114053	106.977
2013-08-08	-	-	-	-	-	-	-	-	-	-	-	-	-	-	-	-	-	2	7	-	-	-	-	-	-	-	-	-	-	-	-	-	-	10	-	-	-	-	-	5.30829	74.761	0.382186	319.161
2013-08-09	-	-	-	-	-	-	7	-	-	-	-	-	-	-	-	-	-	-	2	-	-	-	-	-	-	-	-	2	-	-	-	2	-	22	-	-	-	-	-	6.19642	65.9337	0.510837	267.079
2013-08-10	-	-	-	2	-	-	17	-	-	-	-	-	-	-	-	-	-	-	5	-	-	-	-	-	-	-	-	7	-	-	-	5	-	10	-	-	-	-	-	8.13035	57.5725	0.222918	140.475
2013-08-11	-	-	-	10	-	-	36	-	-	-	-	-	-	-	-	-	-	-	14	-	-	-	-	-	-	-	-	-	-	-	-	2	-	5	-	-	-	-	2	7.27679	69.4625	0.140223	22.8014
2013-08-12	-	-	-	-	-	-	19	-	-	-	-	-	-	-	-	-	-	-	5	-	-	-	-	-	-	-	-	-	-	-	-	-	-	2	-	-	-	-	-	8.39888	76.2405	0.262031	123.493
2013-08-13	-	-	-	2	-	-	14	-	-	2	-	-	-	-	-	-	-	-	5	-	-	-	-	-	-	-	-	-	-	-	-	-	-	12	-	-	-	-	-	7.65073	61.8696	0.0962341	26.6098
2013-08-14	-	-	-	-	-	-	67	-	-	5	-	-	-	-	-	-	-	-	-	-	-	-	-	-	-	-	-	-	-	-	-	-	-	24	-	-	-	-	-	11.3578	50.485	0.062546	19.0679
2013-08-15	-	-	-	5	-	-	132	-	-	-	-	-	-	-	-	5	-	-	10	-	-	-	-	-	-	-	-	5	-	-	-	2	-	86	-	-	-	-	-	12.286	50.8121	0.165298	94.2923
2013-08-16	-	-	-	-	-	-	53	-	-	-	-	-	-	-	-	2	-	2	7	-	-	-	-	-	-	-	-	-	-	-	-	-	-	43	-	-	-	-	-	12.544	52.7354	0.269077	350.222
2013-08-17	-	-	-	2	-	-	55	-	-	2	-	-	-	-	-	2	-	-	2	-	-	-	-	-	-	-	-	-	-	-	-	-	-	36	-	-	-	-	-	14.8636	46.9833	0.0468947	151.326
2013-08-18	-	-	-	5	2	-	130	-	-	-	-	-	-	-	-	7	-	-	50	-	-	-	-	-	-	-	-	-	-	-	-	2	-	70	-	-	-	-	2	10.5647	67.5804	0.206673	35.7377
2013-08-19	-	-	-	2	-	-	46	-	-	-	-	-	-	-	-	2	-	2	7	-	-	-	-	-	-	-	-	5	-	-	-	-	-	41	-	-	-	-	-	10.5901	73.0283	0.308277	77.0999
2013-08-20	-	-	-	2	2	-	24	-	-	-	-	-	-	-	-	2	-	2	17	-	-	-	-	-	-	-	-	5	-	-	-	-	-	17	-	-	-	-	2	10.4395	69.0562	0.322688	184.888
2013-08-21	-	-	7	-	-	-	34	-	-	-	-	-	-	-	-	2	2	-	5	-	-	-	-	-	5	-	-	5	-	-	-	5	-	19	-	-	-	-	7	10.6794	63.8608	0.276519	343.213
2013-08-22	-	-	2	-	-	-	17	-	-	-	-	-	-	-	-	2	2	-	5	-	-	2	-	-	-	-	-	-	-	-	-	7	2	12	-	-	-	-	-	10.0682	51.1729	0.133901	41.5546
2013-08-23	-	-	-	-	-	-	10	-	-	-	-	-	-	-	-	-	-	-	5	-	-	-	-	-	-	-	-	-	-	-	-	2	-	22	-	-	-	-	-	9.93267	56.4433	0.1135	302.153
2013-08-24	-	-	-	-	-	-	17	-	2	-	-	-	-	-	-	2	2	-	10	-	-	-	-	-	-	-	-	5	-	-	-	-	-	41	-	-	-	-	-	9.17167	68.3152	0.244955	201.299
2013-08-25	-	-	2	-	-	-	31	-	-	-	-	-	-	-	-	-	-	7	12	-	-	2	-	-	-	-	-	-	-	-	-	-	-	24	-	-	-	-	-	7.50358	75.8021	0.0840103	121.047
2013-08-26	-	-	2	-	-	-	12	-	-	-	-	-	-	-	-	5	-	5	7	-	-	-	-	-	-	-	-	-	-	-	-	-	-	36	-	-	-	-	7	9.75204	63.6778	0.217361	315.935
2013-08-27	-	-	5	-	-	-	84	-	-	-	-	-	-	-	-	5	-	7	14	-	-	-	-	-	-	-	-	2	-	-	-	5	-	46	-	-	-	-	2	12.8138	48.6554	0.221164	90.6991
2013-08-28	-	-	5	-	-	-	77	-	-	-	-	-	-	-	-	7	-	12	7	-	-	-	-	-	-	-	-	7	-	-	-	-	-	31	-	-	2	-	2	17.2185	41.2321	0.127307	241.401
2013-08-29	-	-	5	-	-	-	22	-	-	-	-	-	-	-	-	5	-	26	2	-	-	-	-	-	2	-	-	5	-	-	-	5	-	62	-	-	-	-	-	10.0015	79.5835	0.308103	59.3837
2013-08-30	-	-	2	5	-	-	7	-	-	-	-	-	-	-	-	2	-	5	-	-	-	-	-	-	-	-	-	-	-	-	-	-	-	14	-	-	-	-	-	8.92708	85.0924	0.0797462	113.756
2013-08-31	-	-	5	-	2	-	34	-	-	-	-	-	-	-	-	19	-	50	12	-	5	-	-	-	-	-	-	-	-	-	-	7	-	53	-	-	-	-	7	12.5116	67.3714	0.0548628	320.003
2013-09-01	-	-	43	-	-	-	91	-	-	-	-	-	-	-	-	22	-	127	26	-	2	-	-	-	-	-	-	5	-	-	-	5	-	50	2	-	-	-	-	11.9001	71.4725	0.00953047	50.0804
2013-09-02	-	-	2	-	-	-	29	-	-	-	-	-	-	-	-	5	-	98	26	-	2	-	-	-	-	-	-	2	-	-	-	5	-	34	-	-	-	-	-	10.638	82.34	0.000166787	227.842
2013-09-03	-	-	10	-	-	-	24	-	-	-	-	-	-	-	-	17	-	406	5	-	2	-	-	-	-	-	-	2	-	-	-	5	-	24	5	-	-	-	-	15.7344	59.391	0.27201	139.702
2013-09-04	-	-	31	-	-	-	115	-	-	-	-	-	-	-	-	55	-	1207	7	-	5	-	-	-	-	-	-	5	-	-	-	2	2	10	-	-	-	-	-	14.4546	62.9692	0.190147	259.439
2013-09-05	-	2	26	2	-	-	53	-	-	-	-	-	-	-	-	10	-	703	2	-	10	-	-	-	-	-	-	5	-	-	-	-	-	17	-	-	-	-	2	14.0011	66.0633	0.18932	248.969
2013-09-06	-	-	79	2	-	-	67	-	-	2	-	-	-	-	-	19	-	2378	7	-	14	-	-	-	-	-	-	10	-	-	-	-	-	10	-	-	-	-	-	14.1542	70.92	0.301519	116.14
2013-09-07	-	2	36	5	-	-	34	-	-	-	-	2	-	-	2	24	-	1262	7	-	2	-	-	-	-	-	-	12	-	-	-	-	-	12	-	-	-	-	-	15.6633	70.4979	0.163639	301.682
2013-09-08	-	5	106	-	-	-	86	-	2	-	-	-	2	-	-	29	-	3401	5	-	5	-	-	-	-	-	-	17	-	-	-	-	-	31	-	-	-	-	-	19.3683	57.975	0.149486	278.568
2013-09-09	-	19	252	-	-	-	103	-	-	-	-	-	2	-	5	7	-	4380	-	2	10	-	-	-	-	-	-	26	-	-	-	2	-	22	-	-	-	-	-	17.8746	63.7263	0.194867	0.768271
2013-09-10	-	24	156	-	-	-	7	-	-	-	-	-	-	-	-	-	-	1776	2	-	5	-	-	-	10	-	-	17	2	-	2	2	-	22	-	-	-	-	5	15.2425	73.188	0.116053	318.185
2013-09-11	-	29	142	-	-	-	12	-	-	-	-	-	-	-	5	5	-	1198	-	-	-	-	-	-	-	-	2	14	-	-	5	5	-	14	-	-	-	-	2	12.9024	76.4338	0.0972956	208.788
2013-09-12	-	22	53	-	-	-	10	-	-	-	-	-	2	-	2	2	-	739	-	-	-	-	-	-	-	-	-	5	-	-	2	2	-	10	-	-	-	-	-	9.65021	69.5625	0.172097	19.723
2013-09-13	-	10	36	-	-	-	7	-	-	-	-	-	-	-	-	-	-	626	-	-	2	-	-	-	-	-	-	5	-	-	-	-	-	7	-	-	-	-	-	7.0185	62.8404	0.161492	194.266
2013-09-14	-	12	89	-	-	-	10	-	-	-	-	-	7	-	2	-	-	857	2	-	-	-	-	-	-	-	-	7	-	-	-	-	-	7	-	-	-	-	-	7.37171	58.2309	0.118947	45.6616
2013-09-15	-	10	98	-	-	-	5	-	-	-	-	-	-	-	-	-	-	-	7	-	-	-	-	-	-	-	-	-	2	-	-	2	-	-	-	-	-	-	-	7.27354	55.149	0.12778	335.298
2013-09-16	-	14	156	-	-	-	12	-	-	-	-	-	2	-	-	-	-	674	7	-	10	-	-	-	-	-	-	22	-	-	-	-	-	14	-	-	-	-	-	6.40358	55.9304	0.198403	213.969
2013-09-17	-	10	118	-	-	-	2	-	-	-	-	-	2	-	7	-	-	552	-	-	5	-	-	-	-	-	-	14	-	-	-	-	-	19	-	-	-	-	7	7.97938	45.9554	0.11394	281.865
2013-09-18	-	12	94	-	-	-	34	-	-	-	-	-	5	-	10	5	-	526	-	5	5	-	-	-	-	-	-	7	2	-	-	5	-	17	-	2	-	-	-	11.6799	37.8996	0.0772318	40.9586
2013-09-19	-	10	199	-	-	-	41	-	-	-	-	-	24	-	5	2	-	1394	5	-	7	-	-	-	-	-	-	19	-	-	-	-	-	26	5	-	-	-	7	12.0865	45.4379	0.202494	95.0403
2013-09-20	-	24	182	-	-	-	17	-	-	-	-	-	10	-	12	-	-	941	2	2	-	-	-	-	-	-	-	14	-	-	-	-	-	14	-	-	-	-	5	10.9189	59.1983	0.187774	133.844
2013-09-21	-	5	22	-	-	-	10	-	-	-	-	-	2	-	-	-	-	490	-	5	-	-	-	-	-	-	-	2	-	-	-	-	-	17	-	-	-	-	-	6.87462	63.8362	0.0409788	261.563
2013-09-22	-	7	67	-	-	-	5	-	-	-	-	-	26	-	24	-	-	643	-	2	-	-	-	-	-	-	-	7	-	-	-	-	-	10	-	-	-	-	2	10.0326	47.5279	0.49843	158.787
2013-09-23	-	10	91	-	2	-	41	-	-	-	-	-	2	-	26	2	-	1114	5	-	17	-	-	-	-	-	-	14	7	-	-	-	-	14	-	-	-	-	2	15.0433	53	0.214317	95.7949
2013-09-24	-	22	173	-	2	-	72	-	-	-	-	-	19	-	43	-	-	1330	2	10	2	-	-	-	7	-	-	24	2	-	-	-	-	24	-	-	-	-	7	15.9322	70	0.291079	357.393
2013-09-25	-	14	79	-	5	-	19	-	7	-	-	-	7	-	7	10	-	763	5	2	10	-	-	-	-	-	-	22	-	-	-	2	-	17	-	-	-	-	10	13.0739	55.0867	0.0866523	185.838
2013-09-26	-	10	22	-	-	-	12	-	-	-	-	-	-	-	7	7	-	422	2	-	2	-	-	-	12	-	-	5	2	-	2	-	-	14	-	-	-	-	-	7.86992	76.9004	0.186246	208.562
2013-09-27	-	10	43	-	-	-	5	-	-	-	-	-	10	-	5	2	-	542	2	-	2	-	-	-	-	-	-	10	-	-	-	-	-	14	-	-	-	-	-	10.3244	54.7809	0.194104	338.826
2013-09-28	-	10	24	-	-	-	5	-	2	-	-	-	5	-	26	-	-	372	5	2	-	-	-	-	-	-	-	7	-	-	-	-	-	19	-	-	-	-	5	9.59026	44	0.11463	90.2311
2013-09-29	-	22	48	-	-	-	7	-	-	-	-	-	10	-	17	2	-	574	5	2	2	-	-	-	5	-	-	7	-	-	2	-	-	19	-	-	-	-	7	10.7085	35.8167	0.0354033	347.595
2013-09-30	-	19	19	-	2	-	14	-	-	-	-	-	7	-	7	7	-	158	2	-	-	-	-	-	-	-	-	14	-	-	-	2	-	12	-	-	-	-	5	10.5112	41.455	0.0386228	184.185
2013-10-01	-	7	17	-	-	-	12	-	-	-	-	-	-	-	7	14	-	446	-	-	-	-	-	-	-	-	-	12	2	-	-	-	-	10	-	-	-	-	-	12.7116	48.2467	0.263873	218.951
2013-10-02	-	19	17	2	-	-	10	-	-	-	-	-	2	-	12	5	-	233	-	-	-	-	-	-	-	-	-	5	-	-	-	-	-	7	-	-	-	-	5	11.4052	60.1429	0.104922	220.841
2013-10-03	-	10	19	-	-	-	10	-	-	-	-	-	2	-	14	5	-	130	-	-	-	-	-	-	-	-	-	5	-	-	-	-	-	12	-	-	-	-	-	12.4533	55.0525	0.145696	339.475
2013-10-04	-	14	19	-	2	-	22	-	-	-	-	-	7	-	14	5	-	535	-	-	2	-	-	-	-	-	-	29	-	-	-	-	-	10	-	-	-	-	7	15.9957	42.2988	0.206402	280.722
2013-10-05	-	2	48	-	2	-	14	-	2	-	-	-	2	-	7	-	-	460	-	-	2	-	-	-	-	-	-	17	2	-	-	-	-	14	-	-	-	-	7	17.7847	39.7571	0.0995832	183.84
2013-10-06	-	7	38	2	-	-	14	-	2	-	-	-	5	-	14	2	-	655	-	5	-	-	-	-	-	-	-	29	2	-	7	-	-	10	-	-	-	-	12	14.825	58.4275	0.128108	129.214
2013-10-07	-	-	24	-	-	-	17	-	-	-	-	-	-	-	14	7	-	166	-	-	-	-	2	-	-	-	-	12	2	-	-	-	-	17	2	-	-	-	2	15.5422	61.3829	0.328008	271.766
2013-10-08	-	-	7	-	-	-	17	-	-	-	-	-	2	-	14	-	-	394	-	-	14	-	-	-	-	-	-	14	-	-	-	-	-	-	-	-	-	-	-	12.6406	70.6283	0.0539853	20.4374
2013-10-09	-	2	10	-	-	-	7	-	-	-	-	-	-	-	10	-	-	343	-	-	-	-	-	-	-	-	-	10	-	-	-	-	-	5	-	-	-	-	5	15.4012	54.2465	0.0580504	33.6603
2013-10-10	-	2	22	-	-	-	10	-	-	-	-	-	2	-	22	-	-	422	2	-	2	-	-	-	-	-	-	14	5	-	5	-	-	5	-	-	-	-	7	16.384	43.4754	0.0791921	290.759
2013-10-11	-	5	5	-	-	2	7	-	-	-	-	-	2	-	17	-	-	149	-	-	-	-	-	-	-	-	-	19	-	-	2	2	-	14	-	-	-	-	10	16.6487	47.8579	0.223784	254.849
2013-10-12	-	2	10	-	-	-	12	-	-	-	-	-	-	-	5	-	-	110	5	-	-	-	-	-	-	-	-	10	2	-	-	-	-	14	-	-	-	-	2	16.1041	58.4467	0.28602	281.458
2013-10-13	-	-	5	-	-	-	7	-	2	-	-	-	-	-	14	-	-	125	-	-	-	-	-	-	5	-	-	17	10	-	-	-	-	10	-	-	-	-	7	16.979	56.5204	0.303484	186.872
2013-10-14	-	-	17	-	-	2	10	-	2	-	-	-	-	-	12	-	-	91	-	-	-	-	-	-	-	-	-	19	2	-	-	-	-	19	2	-	-	-	2	18.7349	49.1992	0.197089	321.233
2013-10-15	-	-	22	-	-	-	-	-	-	-	-	-	2	-	10	-	-	336	2	-	-	-	-	-	10	-	-	22	-	-	2	-	-	7	-	-	-	-	2	19.1354	47.1213	0.112002	116.454
2013-10-16	-	-	36	-	-	-	2	-	-	-	-	-	-	-	-	-	-	360	-	-	5	-	-	-	-	-	-	22	-	-	-	-	-	5	5	-	-	-	-	18.2621	54.2017	0.128923	282.777
2013-10-17	-	-	17	-	-	5	5	-	-	-	-	-	2	-	2	-	-	353	2	-	-	-	-	-	-	-	-	10	-	-	2	-	-	17	-	-	-	-	-	19.5661	50.8271	0.151326	222.267
2013-10-18	-	-	17	-	-	-	-	-	-	-	-	2	-	-	2	-	-	43	-	-	10	-	-	-	-	-	-	5	2	-	-	-	-	10	-	-	-	-	-	16.3948	64.9912	0.39894	112.162
2013-10-19	-	-	26	2	-	2	5	-	2	-	-	-	-	-	5	-	-	331	-	-	2	-	-	-	-	-	-	5	2	2	-	-	-	5	-	-	-	-	-	13.4096	69.7717	0.491005	328.698
2013-10-20	-	2	19	-	-	-	2	-	-	-	-	-	-	-	-	-	-	58	-	-	7	-	-	-	-	-	-	12	-	-	-	-	-	-	-	-	-	-	-	13.1869	64.3543	0.379945	310.166
2013-10-21	-	-	14	-	2	2	12	-	-	-	-	-	-	-	2	-	-	38	-	-	2	-	-	-	-	-	-	19	2	-	-	-	-	10	2	-	-	-	-	15.2278	60.2887	0.548421	117.296
2013-10-22	-	-	5	-	-	2	5	-	-	-	-	-	-	-	12	-	-	24	2	-	2	-	-	-	-	-	-	5	2	-	-	-	-	5	-	-	-	-	2	12.649	65.9733	0.470202	24.3203
2013-10-23	-	-	10	-	-	-	2	-	-	-	-	-	-	-	-	-	5	14	-	-	-	-	-	-	-	-	-	7	-	-	-	-	-	7	-	-	-	-	-	12.9994	51.4995	0.310019	244.989
2013-10-24	-	-	7	-	-	-	-	-	-	-	-	-	-	-	-	-	-	31	-	-	-	-	-	-	-	-	-	5	2	-	-	-	-	-	2	-	-	-	-	15.875	47.2117	0.196143	162.183
2013-10-25	-	-	38	-	2	-	5	-	-	-	-	-	-	-	2	-	10	26	-	-	2	-	-	-	-	-	-	14	2	-	-	-	-	5	-	-	-	-	2	14.1879	56.8683	0.386331	285.651
2013-10-26	-	-	7	-	2	-	7	-	-	-	-	-	-	-	5	-	7	38	-	-	2	-	-	-	-	-	-	22	2	5	2	-	2	5	-	-	-	-	2	17.3958	48.7225	0.2071	3.63199
2013-10-27	-	-	7	-	-	-	7	-	-	-	-	-	-	-	-	-	-	50	2	-	2	-	-	-	-	-	-	24	-	-	2	-	2	-	-	-	-	-	-	19.9367	41.7779	0.303884	216.185
2013-10-28	-	-	12	-	-	2	-	-	-	-	-	-	-	-	-	-	-	43	-	-	2	-	-	-	-	-	-	7	2	-	-	-	-	7	2	-	-	-	-	13.5973	65.5487	0.121225	327.592
2013-10-29	-	-	10	-	-	-	2	-	-	-	2	5	-	-	2	-	2	22	-	-	-	-	-	-	-	-	-	5	5	2	-	-	-	7	-	-	-	-	-	14.4751	64.3222	0.171046	68.4609
2013-10-30	-	-	14	-	-	-	-	-	-	-	-	-	-	-	-	-	2	12	-	-	5	-	-	-	-	-	-	7	-	-	-	-	-	10	-	-	-	-	-	11.8557	72.6335	0.59002	189.421
2013-10-31	-	-	5	-	-	-	-	-	-	-	-	-	-	-	-	-	5	10	-	-	-	-	-	-	-	-	-	14	2	2	-	-	2	5	-	-	-	-	-	10.704	75.7687	0.303199	122.887
2013-11-01	-	-	2	-	-	2	-	-	2	-	2	-	-	-	2	-	2	22	-	-	2	-	-	-	-	-	-	24	5	-	-	-	-	5	-	-	-	-	-	14.0773	65.0092	0.303782	355.655
2013-11-02	-	-	10	-	-	5	7	-	2	-	2	-	-	-	2	-	14	31	-	-	2	-	-	-	-	-	-	41	12	2	-	-	-	7	2	-	-	-	-	17.303	52.6288	0.266847	289.729
2013-11-03	-	-	14	-	-	-	2	-	2	-	-	-	2	-	2	-	36	19	-	-	-	-	-	-	2	-	-	19	-	2	2	-	-	10	2	-	-	-	-	21.4451	41.8608	0.233983	311.624
2013-11-04	-	-	7	-	-	-	5	-	2	-	-	-	-	-	2	-	10	36	-	-	2	-	-	-	-	-	-	19	5	2	2	-	-	17	2	-	-	-	-	19.3113	51.3192	0.390358	236.872
2013-11-05	-	-	7	-	-	2	5	-	2	-	-	-	-	-	-	-	7	34	-	-	-	-	-	-	5	-	-	17	2	-	-	-	-	7	-	-	-	-	2	17.3528	59.8738	0.587666	69.9304
2013-11-06	-	-	2	-	-	-	2	-	-	-	-	2	-	-	-	-	2	12	-	-	-	-	-	-	-	-	-	22	2	-	-	-	-	5	10	-	-	-	-	13.7169	64.5288	0.244402	206.21
2013-11-07	-	-	5	-	-	2	2	-	-	-	-	-	-	-	-	-	5	19	-	-	-	-	-	-	-	-	-	22	-	2	2	-	-	10	-	-	-	-	-	17.6368	49.5438	0.154806	237.419
2013-11-08	-	-	12	-	-	-	5	-	-	-	-	-	-	-	2	-	17	31	-	-	2	-	-	-	-	-	-	24	-	-	-	-	2	10	-	-	-	-	2	17.8247	40.1912	0.307243	299.736
2013-11-09	-	-	7	-	-	2	-	-	-	-	-	5	-	-	-	-	7	24	2	-	-	-	-	-	-	-	-	17	2	-	-	-	-	-	2	-	-	-	-	14.286	49.2958	0.268603	51.5499
2013-11-10	-	-	5	-	-	-	-	-	-	-	-	-	-	-	2	-	19	14	2	-	-	-	-	-	-	-	-	14	5	-	-	-	-	-	-	-	-	-	-	13.2996	56.0491	0.186077	237.636
2013-11-11	-	-	5	-	-	-	-	-	-	-	-	-	-	-	-	-	43	14	-	-	-	-	-	-	-	-	-	31	10	2	-	-	-	2	2	-	-	-	2	17.7907	47.83	0.327376	240.269
2013-11-12	-	-	2	-	-	-	2	-	-	-	-	-	-	-	-	-	58	17	2	-	-	-	-	-	-	-	-	19	2	-	-	-	2	2	-	-	-	-	-	21.5621	-	0.195621	23.3206
2013-11-13	-	-	14	-	-	-	2	-	-	-	-	-	-	-	-	-	34	31	-	-	-	-	-	-	-	-	-	22	5	-	-	-	2	2	-	-	-	-	-	22.8063	-	0.39978	224.514
2013-11-14	-	-	2	-	-	-	-	-	2	-	-	-	-	-	-	-	14	19	-	-	-	-	-	-	-	-	-	26	-	-	2	-	-	5	-	-	-	-	-	15.9368	51.4133	0.640471	30.0099
2013-11-15	-	-	10	-	-	7	2	-	-	-	-	-	-	-	-	-	19	12	-	-	-	-	-	-	-	-	-	14	-	-	-	-	-	2	-	-	-	-	-	20.6444	38.3513	0.356802	286.067
2013-11-16	-	-	7	-	-	5	-	-	-	-	-	-	-	-	-	-	7	14	-	-	-	-	5	-	2	-	-	17	2	-	-	-	12	5	-	-	-	-	5	22.3067	35.0833	0.316577	142.296
2013-11-17	-	-	2	-	-	2	-	-	-	-	-	-	-	-	-	-	7	26	-	-	-	-	-	-	-	-	-	19	2	2	-	-	-	-	-	-	-	-	-	15.2783	69.5696	0.0960922	14.6878
2013-11-18	-	-	5	-	-	-	-	-	-	-	-	-	-	-	-	-	14	31	-	-	-	-	-	-	-	-	-	7	5	5	-	-	-	-	-	-	-	-	5	13.9365	73.1017	0.691351	68.4937
2013-11-19	-	-	2	-	-	-	-	-	2	-	-	-	-	-	-	-	7	10	-	-	-	-	-	-	7	-	-	14	2	2	2	-	2	-	2	5	-	-	-	16.0067	66.25	0.180161	334.461
2013-11-20	-	-	5	-	2	2	2	-	-	-	-	-	-	-	-	-	5	26	-	-	-	-	-	-	-	-	-	24	5	2	2	-	-	-	-	-	-	-	-	19.2292	54.8858	0.170872	69.224
2013-11-21	-	-	5	-	-	-	2	-	2	-	-	2	-	-	-	-	12	7	-	-	-	-	-	-	-	-	-	19	-	2	-	-	2	-	-	5	-	-	-	23.3738	-	0.197805	172.317
2013-11-22	-	-	7	-	-	-	2	-	-	-	-	-	-	-	-	-	26	5	-	-	-	-	-	-	-	-	-	26	5	2	-	-	2	2	-	-	-	-	2	21.9767	44.6354	0.300655	193.832
2013-11-23	-	-	5	-	-	-	-	-	-	-	-	-	-	-	-	-	22	19	2	-	-	-	-	-	-	-	-	24	10	-	-	-	-	-	-	-	-	-	2	18.2242	58.0871	0.528178	43.2748
2013-11-24	-	-	-	-	-	-	-	-	-	-	-	-	-	-	-	-	-	-	-	-	-	-	-	-	-	-	-	-	-	-	-	-	-	-	-	-	-	-	-	16.1354	62.3614	0.214037	74.2196
2013-11-25	-	-	2	-	-	-	2	-	-	-	-	-	-	-	-	-	-	7	-	-	-	-	7	-	7	-	-	12	5	2	-	-	5	2	-	-	-	-	5	16.6387	53.0883	0.706664	168.114
2013-11-26	-	-	5	-	-	-	7	-	-	-	-	-	-	-	-	-	5	5	-	-	-	-	2	-	-	-	-	19	2	2	-	-	5	2	2	-	-	-	5	13.82	58.8308	0.209159	140.301
2013-11-27	-	-	5	-	-	2	2	-	-	-	-	-	-	-	-	-	7	19	-	-	-	-	5	-	2	-	-	19	-	-	-	-	-	2	-	-	-	-	-	16.0496	50.3125	0.508532	107.868
2013-11-28	-	-	-	-	-	-	2	-	-	-	-	-	-	-	-	-	2	7	-	-	-	-	-	-	-	-	-	7	-	-	2	-	-	2	-	-	-	-	-	16.1256	47.2842	0.511117	322.353
2013-11-29	-	-	-	-	-	-	-	-	-	-	-	-	-	-	-	-	-	-	-	-	-	-	-	-	-	-	-	-	-	-	-	-	-	-	-	-	-	-	-	19.4033	41.7271	0.589812	117.793
2013-11-30	-	-	-	-	-	-	-	-	-	-	-	-	-	-	-	-	-	-	-	-	-	-	-	-	-	-	-	-	-	-	-	-	-	-	-	-	-	-	-	20.0154	43.5479	0.525434	307.903
2013-12-01	-	-	-	-	-	-	-	-	-	-	-	-	-	-	-	-	-	-	-	-	-	-	-	-	-	-	-	-	-	-	-	-	-	-	-	-	-	-	-	20.2829	47.3617	0.12856	11.9309
2013-12-02	-	-	-	-	-	-	-	-	-	-	-	-	-	-	-	-	2	10	-	-	-	-	2	-	-	-	-	14	-	-	-	-	-	-	-	2	-	-	-	21.3229	43.6883	0.155701	354.356
2013-12-03	-	-	2	-	-	-	-	-	2	-	-	-	-	-	2	-	5	7	-	-	-	-	10	-	-	-	-	17	5	-	-	-	2	-	-	2	-	-	7	23.7029	-	0.195731	67.1322
2013-12-04	-	-	12	-	-	10	-	-	5	-	-	-	-	-	-	-	7	12	-	-	-	-	10	-	2	-	-	36	7	-	2	-	-	2	-	-	-	-	2	20.7813	38.8608	0.604802	157.368
2013-12-05	-	-	2	-	-	-	-	-	-	-	-	-	-	-	-	-	2	10	2	-	-	-	12	-	-	-	-	22	-	2	-	-	-	-	-	-	-	-	-	19.8392	43.9483	0.238781	3.20902
2013-12-06	-	-	5	-	-	5	-	-	-	-	-	-	-	-	-	-	-	12	-	-	-	-	-	-	5	-	-	17	-	2	-	-	-	-	-	-	-	-	-	20.4725	41.7333	0.17334	83.1206
2013-12-07	-	-	5	-	-	2	-	-	-	-	-	-	-	-	2	-	-	10	2	-	-	-	2	-	-	-	-	17	-	2	2	-	5	-	2	2	-	-	5	19.6471	41.4962	0.601854	224.36
2013-12-08	-	-	-	-	-	-	-	-	-	-	-	-	-	-	-	-	-	-	-	-	-	-	-	-	-	-	-	-	-	-	-	-	-	-	-	-	-	-	-	14.1013	64.3171	0.296581	276.65
2013-12-09	-	-	-	-	-	-	-	-	-	-	-	-	-	-	-	-	-	-	-	-	-	-	-	-	-	-	-	-	-	-	-	-	-	-	-	-	-	-	-	18.9157	50.7846	0.365211	92.5876
2013-12-10	-	-	-	-	-	-	-	-	-	-	-	-	-	-	-	-	-	-	-	-	-	-	-	-	-	-	-	-	-	-	-	-	-	-	-	-	-	-	-	22.6137	40.5709	0.142464	174.35
2013-12-11	-	-	-	-	-	-	-	-	-	-	-	-	-	-	-	-	-	-	-	-	-	-	-	-	-	-	-	-	-	-	-	-	-	-	-	-	-	-	-	21.8846	45.4408	0.252468	67.8894
2013-12-12	-	-	-	-	-	-	-	-	-	-	-	-	-	-	-	-	-	-	-	-	-	-	-	-	-	-	-	-	-	-	-	-	-	-	-	-	-	-	-	21.0233	52.4717	0.507252	142.972
2013-12-13	-	-	-	-	-	-	-	-	-	-	-	-	-	-	-	-	-	-	-	-	-	-	-	-	-	-	-	-	-	-	-	-	-	-	-	-	-	-	-	19.9121	58.3546	0.454072	174.203
2013-12-14	-	-	-	-	-	-	-	-	-	-	-	-	-	-	-	-	-	-	-	-	-	-	-	-	-	-	-	-	-	-	-	-	-	-	-	-	-	-	-	20.6637	58.7812	0.111244	53.8503
2013-12-15	-	-	-	-	-	-	-	-	-	-	-	-	-	-	-	-	-	-	-	-	-	-	-	-	-	-	-	-	-	-	-	-	-	-	-	-	-	-	-	19.7142	60.4621	0.447734	10.845
2013-12-16	-	-	5	-	-	2	-	-	-	-	-	-	-	-	-	-	-	2	-	-	-	-	-	-	2	-	-	10	-	-	-	-	-	2	-	-	-	-	-	21.9079	54.8843	0.546233	208.873
2013-12-17	-	-	7	-	-	-	-	-	2	-	-	-	-	-	-	-	2	12	-	-	-	-	10	-	-	-	-	12	-	-	-	-	-	-	-	-	-	-	-	21.8971	56.275	0.740507	140.84
2013-12-18	-	-	5	-	-	2	-	-	-	-	-	2	-	-	-	-	-	7	-	-	-	-	-	-	-	-	-	10	-	2	-	-	10	2	-	2	-	-	-	18.9362	65.1755	0.299275	54.4237
2013-12-19	-	-	2	-	-	-	-	-	-	-	-	-	-	-	-	-	-	12	-	-	-	-	-	2	-	-	-	7	-	-	-	-	2	-	-	2	-	-	-	19.0808	68.0729	0.327685	116.957
2013-12-20	-	-	5	-	-	-	-	-	2	-	-	-	-	-	-	-	-	17	-	-	-	-	2	7	-	-	-	10	-	-	-	-	-	-	-	7	-	-	-	18.5654	69.9546	0.247446	132.465
2013-12-21	-	-	-	2	-	-	-	-	-	-	-	2	-	-	-	-	-	14	-	-	-	-	-	2	-	-	-	17	2	-	2	-	2	-	-	2	-	-	-	19.9458	63.6775	0.507298	324.074
2013-12-22	-	-	7	-	-	-	-	-	-	-	-	10	-	-	-	-	-	10	-	-	-	-	10	-	10	-	-	17	-	2	-	-	-	-	-	-	-	-	-	20.0358	63.5004	0.982791	281.911
2013-12-23	-	-	2	-	-	-	-	-	-	-	-	-	-	-	-	-	-	3	-	-	-	-	2	-	12	-	-	12	-	2	2	-	-	-	-	2	-	-	-	21.5733	60.5458	0.66669	188.856
2013-12-24	-	-	-	2	-	-	-	-	2	-	-	-	-	-	-	-	-	5	-	-	-	-	-	-	5	-	-	10	-	-	-	-	2	-	-	2	-	-	-	18.755	69.7908	0.313348	3.88537
2013-12-25	-	-	-	-	2	-	-	-	-	-	-	-	-	-	-	-	-	-	-	-	-	-	-	-	-	-	-	2	-	-	-	-	5	-	-	-	-	-	2	18.0517	72.255	0.58834	285.032
2013-12-26	-	-	5	-	-	-	-	-	-	-	-	-	-	-	-	-	-	2	2	-	-	-	2	-	2	-	-	5	-	-	-	-	-	-	-	-	-	-	2	22.3625	52.8271	0.160977	5.90404
2013-12-27	-	-	2	-	-	-	-	-	-	-	-	-	-	-	-	-	-	2	-	-	-	-	10	-	5	-	-	2	5	2	-	-	-	-	2	2	-	-	-	24.5033	37.9313	0.388174	106.826
2013-12-28	-	-	-	-	-	-	-	-	-	-	-	-	-	-	-	-	-	-	-	-	-	-	2	-	-	-	-	10	-	5	-	-	-	5	-	-	-	-	-	25.2763	32.9333	0.191124	339.005
2013-12-29	-	-	-	-	-	2	-	-	-	-	-	-	-	-	-	-	-	5	-	-	-	-	-	-	12	-	-	17	2	-	-	-	-	-	-	-	-	-	-	25.0562	33.7563	0.205332	50.3039
2013-12-30	-	-	-	-	-	-	-	-	-	-	-	-	-	-	-	-	-	-	-	-	-	-	-	-	-	-	-	-	-	-	-	-	-	-	-	-	-	-	-	24.0058	42.0033	0.258059	247.204
2013-12-31	-	-	-	-	-	-	-	-	-	-	-	-	-	-	-	-	-	-	-	-	-	-	-	-	-	-	-	-	-	-	-	-	-	-	-	-	-	-	-	22.6475	38.2217	0.536794	147.969
2014-01-01	-	-	-	-	-	-	-	-	-	-	-	-	-	-	-	-	-	-	-	-	-	-	-	-	-	-	-	-	-	-	-	-	-	-	-	-	-	-	-	21.2667	38.5622	0.315897	178.262
